# Supplementary material for: Recombination, chromosome number and eusociality in the Hymenoptera
Source: J Evol Biol. 2015 Jan 6;28(1):105–16. doi: 10.1111/jeb.12543 (PMC4328152; doi:10.1111/jeb.12543)
Supplement: Table S1 — Supplementary data table. [file jeb0028-0105-sd1.xlsx]

## Sheet: Sheet1
Superfamily	Family	subfamily	Tribe	Genus	species	chrom.num	reference	eusocial?	colony.size	reference	social.parasite	reference	polyandry	polygyny	lowrelated	reference
Apoidea	Andrenidae	Andreninae	Andreninae	Andrena	duboisi	3	Goodpasture, 1974	0
Apoidea	Andrenidae	Andreninae	Andreninae	Andrena	sp	10	Goodpasture, 1974	0
Apoidea	Andrenidae	Andreninae	Andreninae	Andrena	togashii	3	Hoshiba&Imai, 1993	0
Apoidea	Apidae	Anthophorinae	Anthophorini	Anthophora	acervorumvillosula	9	Hoshiba&Imai, 1993	0
Apoidea	Apidae	Anthophorinae	Anthophorini	Anthophora	bomboides	18	Goodpasture, 1974	0
Apoidea	Apidae	Anthophorinae	Anthophorini	Anthophora	californica	19	Goodpasture, 1974	0
Apoidea	Apidae	Anthophorinae	Anthophorini	Anthophora	plumipes	9	Hoshiba&Imai, 1993	0
Apoidea	Apidae	Apinae	Apini	Apis	cerana	16	Fahrenhorst, 1977	1	6884	Hammond&Keller, 2004			2	0	1	Hammond&Keller, 2004
Apoidea	Apidae	Apinae	Apini	Apis	ceranaindica	16	Deodikar et al., 1959	1		Hammond&Keller, 2004
Apoidea	Apidae	Apinae	Apini	Apis	ceranajaponica	16	Hoshiba&Imai, 1993	1		Hammond&Keller, 2004
Apoidea	Apidae	Apinae	Apini	Apis	dorsata	16	Thakar&Deodikar, 1966	1	36630	Hammond&Keller, 2004			2	0	1	Hammond&Keller, 2004
Apoidea	Apidae	Apinae	Apini	Apis	florea	16	Thakar&Deodikar, 1966	1	6271	Hammond&Keller, 2004			2	0	1	Hammond&Keller, 2004
Apoidea	Apidae	Apinae	Apini	Apis	mellifera	16	Fahrenhorst, 1977	1	60000	Dornhaus et al., 2012			2	0	1	Hughes et al. 2008
Apoidea	Apidae	Apinae	Apini	Apis	mellifera adansonii	16	Kerr, 1969	1		Wille, 1983
Apoidea	Apidae	Apinae	Apini	Apis	mellifera ligustica	16	Hoshiba&Imai, 1993	1		Wille, 1983
Apoidea	Apidae	Apinae	Apini	Apis	mellifera mellifera	16	Meves, 1907	1		Wille, 1983
Apoidea	Apidae	Apinae	Emphorini	Diadasia	enavata	15	Goodpasture, 1974	0		Wille, 1983
Apoidea	Apidae	Apinae	Emphorini	Ptilothrix	bombiformis	6	Goodpasture, 1974	0		Michner, 1974; Hammond&Keller, 2004
Apoidea	Apidae	Apinae	Eucerini	Svastra	obliquaexpurgata	21	Goodpasture, 1974	0		Michner, 1974; Hammond&Keller, 2005
Apoidea	Apidae	Apinae	Euglossini	Eufriesea	violacea	15	Gomes et al.1998	0		Michner, 1974; Hammond&Keller, 2006
Apoidea	Apidae	Apinae	Euglossini	Euglossa	cyanaspis	21	Eltz et al., 1997	0
Apoidea	Apidae	Apinae	Euglossini	Euglossa	hyacinthina	20	Eltz et al., 1997	0
Apoidea	Apidae	Apinae	Euglossini	Euglossa	sp	21	Maffei et al., 2001	0
Apoidea	Apidae	Apinae	Exomalopsini	Exomalopsis	aureopilosa	9	Kerr&Silveira, 1972	0
Apoidea	Apidae	Apinae	Exomalopsini	Exomalopsis	sp	8	Goodpasture, 1974	0
Apoidea	Apidae	Apinae	Isepeolini	Isepeolus	viperinus	16	Kerr&Silveira, 1972	0
Apoidea	Apidae	Apinae	Meliponini	Axestotrigona	ferruginea	18	Kerr&Araujo, 1957	1		Hammond&Keller, 2004
Apoidea	Apidae	Apinae	Meliponini	Camargoia	nordestina	17	Rocha et al., 2002	1		hammond&keller, 2004
Apoidea	Apidae	Apinae	Meliponini	Celetrigona	longicornis	15	Rocha et al., 2002	1		hammond&keller, 2004
Apoidea	Apidae	Apinae	Meliponini	Cephalotrigona	capitata	17	Rocha et al., 2002	1	1250	Hammond&Keller, 2004
Apoidea	Apidae	Apinae	Meliponini	Cleptotrigona	cubiceps	18	Kerr&Araujo, 1957	1		Wille, 1983
Apoidea	Apidae	Apinae	Meliponini	Dactylurina	staudingeri	17	Kerr&Silveira, 1972	1		Wille, 1983
Apoidea	Apidae	Apinae	Meliponini	Frieseomelitta	doederleini	15	Kerr&Silveira, 1972	1		Wille, 1983
Apoidea	Apidae	Apinae	Meliponini	Frieseomelitta	ghiliani	15	Kerr&Silveira, 1972	1		Wille, 1983
Apoidea	Apidae	Apinae	Meliponini	Frieseomelitta	languida	15	Rocha et al., 2002	1		Michner, 1974; hammond&keller, 2004
Apoidea	Apidae	Apinae	Meliponini	Frieseomelitta	varia	15	Kerr&Silveira, 1972	1		Wille, 1983
Apoidea	Apidae	Apinae	Meliponini	Geotrigona	mombuca	15	Rocha et al., 2002	1	2500	Michner, 1974
Apoidea	Apidae	Apinae	Meliponini	Hypotrigona	braunsi	14	Kerr&Silveira, 1972	1	425	Wille, 1983
Apoidea	Apidae	Apinae	Meliponini	Hypotrigona	gribodoi	14	Kerr&Silveira, 1972	1		Wille, 1983
Apoidea	Apidae	Apinae	Meliponini	Lestrimelitta	limao	14	Rocha et al., 2002	1		Wille, 1983			0	0	0	Hughes et al. 2008
Apoidea	Apidae	Apinae	Meliponini	Leurotrigona	muelleri	8	Pompolo&Campos, 1995	1		Wille, 1983
Apoidea	Apidae	Apinae	Meliponini	Leurotrigona	pusilla	15	Pompolo&Campos, 1995	1
Apoidea	Apidae	Apinae	Meliponini	Meliplebeia	beccari	17	Kerr&Silveira, 1972	1
Apoidea	Apidae	Apinae	Meliponini	Melipona	asilvae	9	Rocha et al., 2002	1		Wille, 1983
Apoidea	Apidae	Apinae	Meliponini	Melipona	bicolor bicolor	9	Rocha et al., 2002	1					0	1	1	Hughes et al. 2008
Apoidea	Apidae	Apinae	Meliponini	Melipona	capixaba	9	Rocha et al., 2002	1
Apoidea	Apidae	Apinae	Meliponini	Melipona	compressipes	9	Rocha et al., 2002	1					0	0	0	Hughes et al. 2008
Apoidea	Apidae	Apinae	Meliponini	Melipona	crinita	9	Rocha et al., 2002	1
Apoidea	Apidae	Apinae	Meliponini	Melipona	favosa	9	Hoshiba&Imai, 1993	1		Wille, 1983			0	0	0	Hughes et al. 2008
Apoidea	Apidae	Apinae	Meliponini	Melipona	interrupta fasciculata	9	Kerr, 1952	1		Wille, 1983
Apoidea	Apidae	Apinae	Meliponini	Melipona	mandacaia	9	Rocha et al., 2002	1
Apoidea	Apidae	Apinae	Meliponini	Melipona	marginata	9	Maffei et al., 2001	1	384.33	Michner, 1974; Hammond&keller, 2004			0	0	0	Hughes et al. 2008
Apoidea	Apidae	Apinae	Meliponini	Melipona	marginata marginata	9	Kerr, 1948	1	191	Wille, 1983
Apoidea	Apidae	Apinae	Meliponini	Melipona	mondury	9	Lopes et al., 2008	1
Apoidea	Apidae	Apinae	Meliponini	Melipona	nigra	9	Kerr, 1952	1
Apoidea	Apidae	Apinae	Meliponini	Melipona	quadrifasciata	9	Kerr, 1948	1	483.33	Michner, 1974; Hammond&keller, 2004			0	0	0	Hammond&Keller, 2004
Apoidea	Apidae	Apinae	Meliponini	Melipona	quinquefasciata	14	Kerr&Silveira, 1972	1					0		0	Hughes et al. 2008
Apoidea	Apidae	Apinae	Meliponini	Melipona	rufiventris	9	Kerr, 1952	1
Apoidea	Apidae	Apinae	Meliponini	Melipona	scutellaris	9	Rocha et al., 2002	1	666.67	Michner, 1974; Hammond&keller, 2004			0	0	0	Hammond&Keller, 2004
Apoidea	Apidae	Apinae	Meliponini	Melipona	subnitida	9	Kerr&Silveira, 1972	1					0	0	0	Hughes et al. 2008
Apoidea	Apidae	Apinae	Meliponini	Meliponula	becarii	17	Kerr&Silveira, 1972	1
Apoidea	Apidae	Apinae	Meliponini	Meliponula	bocandei	18	Kerr&Araujo, 1957	1
Apoidea	Apidae	Apinae	Meliponini	Mourella	caerulea	17	Rocha et al., 2002	1
Apoidea	Apidae	Apinae	Meliponini	Nannotrigona	sp	17	Rocha et al., 2002	1
Apoidea	Apidae	Apinae	Meliponini	Nannotrigona	sp1	17	Rocha et al., 2002	1
Apoidea	Apidae	Apinae	Meliponini	Nannotrigona	testaceicornis	17	Kerr&Silveira, 1972	1	2500	Michner, 1974
Apoidea	Apidae	Apinae	Meliponini	Oxytrigona	spcfflaveola	17	Krinski et al., 2010	1
Apoidea	Apidae	Apinae	Meliponini	Oxytrigona	tataira	17	Kerr&Silveira, 1972	1
Apoidea	Apidae	Apinae	Meliponini	Paratrigona	subnuda	17	Rocha et al., 2002	1					0	0	0	Hughes et al. 2008
Apoidea	Apidae	Apinae	Meliponini	Partamona	ailyae	17	Brito-Ribon et al., 1999	1
Apoidea	Apidae	Apinae	Meliponini	Partamona	cupira	17	Kerr&Silveira, 1972	1	3012.5	Wille, 1983			0	0	0	Hughes et al. 2008
Apoidea	Apidae	Apinae	Meliponini	Partamona	helleri	17	Brito-Ribon et al., 1999	1
Apoidea	Apidae	Apinae	Meliponini	Partamona	mulata	17	Brito-Ribon et al., 1999	1
Apoidea	Apidae	Apinae	Meliponini	Partamona	pearsoni	17	Brito-Ribon et al., 1999	1
Apoidea	Apidae	Apinae	Meliponini	Partamona	peckolti	17	Brito et al., 2003	1
Apoidea	Apidae	Apinae	Meliponini	Partamona	peckoltimusarum	17	Brito-Ribon et al., 1999	1
Apoidea	Apidae	Apinae	Meliponini	Partamona	seridoensis	17	Brito et al., 2005	1
Apoidea	Apidae	Apinae	Meliponini	Partamona	spn	17	Brito-Ribon et al., 1999	1
Apoidea	Apidae	Apinae	Meliponini	Partamona	vicina	17	Brito-Ribon et al., 1999	1
Apoidea	Apidae	Apinae	Meliponini	Plebeia	denoiti	18	Kerr, 1952	1
Apoidea	Apidae	Apinae	Meliponini	Plebeia	droryana	17.5	Hoshiba&Imai, 1993	1	2700	Hammond&Keller, 2004			0	0	0	Hughes et al. 2008
Apoidea	Apidae	Apinae	Meliponini	Plebeia	emerina	18	Kerr&Silveira, 1972	1		Wille, 1983
Apoidea	Apidae	Apinae	Meliponini	Plebeia	remota	18	Kerr&Silveira, 1972	1	2900	Hammond&Keller, 2004			0	0	0	Hammond&Keller, 2004
Apoidea	Apidae	Apinae	Meliponini	Plebeia	schrottkyi	18	Kerr&Silveira, 1972	1	300	Wille, 1983
Apoidea	Apidae	Apinae	Meliponini	Plebeia	sp1	17	Maffei et al., 2001	1
Apoidea	Apidae	Apinae	Meliponini	Plebeia	subnuda	18	Kerr&Silveira, 1972	1
Apoidea	Apidae	Apinae	Meliponini	Plebeina	denoiti	18	Kerr, 1952	1
Apoidea	Apidae	Apinae	Meliponini	Ptilotrigona	lurida	11	Rocha et al., 2002	1
Apoidea	Apidae	Apinae	Meliponini	Scaptotrigona	acantha	17	Rocha et al., 2002	1
Apoidea	Apidae	Apinae	Meliponini	Scaptotrigona	angustula	17	Rocha et al., 2002	1					0		0	Hughes et al. 2008
Apoidea	Apidae	Apinae	Meliponini	Scaptotrigona	appendiculata	16	Hoshiba&Imai, 1993	1
Apoidea	Apidae	Apinae	Meliponini	Scaptotrigona	babai	16	Hoshiba&Imai, 1993	1
Apoidea	Apidae	Apinae	Meliponini	Scaptotrigona	barrocoloralensis	17	Hoshiba&Imai, 1993	1					0		0	Hughes et al. 2008
Apoidea	Apidae	Apinae	Meliponini	Scaptotrigona	chanchamayoensis	17	Costa et al., 2004	1
Apoidea	Apidae	Apinae	Meliponini	Scaptotrigona	clavipes	17	Rocha et al., 2002	1					0	0	0	Hughes et al. 2008
Apoidea	Apidae	Apinae	Meliponini	Scaptotrigona	dentipes	17	Hoshiba&Imai, 1993	1
Apoidea	Apidae	Apinae	Meliponini	Scaptotrigona	depilis	17	Kerr&Silveira, 1972	1					0	0	0	Hughes et al. 2008
Apoidea	Apidae	Apinae	Meliponini	Scaptotrigona	esakii	16	Hoshiba&Imai, 1993	1
Apoidea	Apidae	Apinae	Meliponini	Scaptotrigona	fenestrata	16	Kumbkami, 1965	1
Apoidea	Apidae	Apinae	Meliponini	Scaptotrigona	fiebrigi	17	Barth et al., 2011	1
Apoidea	Apidae	Apinae	Meliponini	Scaptotrigona	flavipes	17	Hoshiba&Imai, 1993	1
Apoidea	Apidae	Apinae	Meliponini	Scaptotrigona	fulgiduslongiplumosis	13	Goodpasture, 1974	1
Apoidea	Apidae	Apinae	Meliponini	Scaptotrigona	fulviventris	16	Domingues et al., 2005	1					0	0	0	Hughes et al. 2008
Apoidea	Apidae	Apinae	Meliponini	Scaptotrigona	fuscipennis	17	Kerr&Silveira, 1972	1
Apoidea	Apidae	Apinae	Meliponini	Scaptotrigona	japonica	17	Hoshiba&Imai, 1993	1
Apoidea	Apidae	Apinae	Meliponini	Scaptotrigona	latitarsis	17	Rocha et al., 2002	1
Apoidea	Apidae	Apinae	Meliponini	Scaptotrigona	megastigmata	17	Hoshiba&Imai, 1993	1
Apoidea	Apidae	Apinae	Meliponini	Scaptotrigona	minangkabou	20	Hoshiba, Imai, 1993	1
Apoidea	Apidae	Apinae	Meliponini	Scaptotrigona	muelleri	8	Kerr&Silveira, 1972	1
Apoidea	Apidae	Apinae	Meliponini	Scaptotrigona	okinawana	17	Hoshiba&Imai, 1993	1
Apoidea	Apidae	Apinae	Meliponini	Scaptotrigona	pectoralis barrocoloradensis	17	Hoshiba&Imai, 1993	1					0		0	Hughes et al. 2008
Apoidea	Apidae	Apinae	Meliponini	Scaptotrigona	postica	17	Kerr&Silveira, 1972	1	27875	Hammond&Keller, 2004			0	0	0	Hammond&Keller, 2004
Apoidea	Apidae	Apinae	Meliponini	Scaptotrigona	quadripunctata	17	Rocha et al., 2002	1	1650	Wille, 1983			0	0	0	Hammond&Keller, 2004
Apoidea	Apidae	Apinae	Meliponini	Scaptotrigona	recursa	17	Rocha et al., 2002	1
Apoidea	Apidae	Apinae	Meliponini	Scaptotrigona	smaragdula	14	Hoshiba&Imai, 1993	1
Apoidea	Apidae	Apinae	Meliponini	Scaptotrigona	sp1	17	Rocha et al., 2002	1
Apoidea	Apidae	Apinae	Meliponini	Scaptotrigona	spinipes	17	Rocha et al., 2002	1
Apoidea	Apidae	Apinae	Meliponini	Scaptotrigona	subterranea	17	Kerr&Silveira, 1972	1
Apoidea	Apidae	Apinae	Meliponini	Scaptotrigona	violacea	16	Kerr&Silveira, 1972	1
Apoidea	Apidae	Apinae	Meliponini	Scaptotrigona	xanthotricha	17	Rocha et al., 2002	1	223.5	Wille, 1983
Apoidea	Apidae	Apinae	Meliponini	Tetragona	angustula	17	Kerr&Silveira, 1972	1
Apoidea	Apidae	Apinae	Meliponini	Tetragona	clavipes	17	Kerr&Silveira, 1972	1	6500	Hammond&Keller, 2004			0	0	0	Hughes et al. 2008
Apoidea	Apidae	Apinae	Meliponini	Trigona	fuscipennis	17	Kerr&Silveira, 1972	1
Apoidea	Apidae	Apinae	Meliponini	Trigona	spinipes	17	Kerr&Silveira, 1972	1	63500	Wille, 1983
Apoidea	Apidae	Apinae	Meliponini	Trigona	staudingeri	17	Kerr&Silveira, 1972	1
Apoidea	Apidae	Apinae	Meliponini	Trigona	subterranea	17	Kerr&Silveira, 1972	1
Apoidea	Apidae	Bombinae	Bombini	Bombus	affinis	18	Owen et al., 1995	1	176	Michner, 1974			0	0	0	Hughes et al. 2008
Apoidea	Apidae	Bombinae	Bombini	Bombus	atratus	20	Silveira and Kerr, 1971	1
Apoidea	Apidae	Bombinae	Bombini	Bombus	bimaculatus	18	Owen, 1983	1	60	Michner, 1974			1	0	1	Hughes et al. 2008
Apoidea	Apidae	Bombinae	Bombini	Bombus	consobrinuswittenburghi	19	Hoshiba&Imai, 1993	1
Apoidea	Apidae	Bombinae	Bombini	Bombus	deuteronymusmaruhanabachi	23	Hoshiba&Imai, 1993	1
Apoidea	Apidae	Bombinae	Bombini	Bombus	diversus	18	Hoshiba&Imai, 1993	1
Apoidea	Apidae	Bombinae	Bombini	Bombus	honshuensis	17	Hoshiba&Imai, 1993	1
Apoidea	Apidae	Bombinae	Bombini	Bombus	hypocrita	18	Hoshiba&Imai, 1993	1
Apoidea	Apidae	Bombinae	Bombini	Bombus	ignitus	18	Hoshiba&Imai, 1993	1
Apoidea	Apidae	Bombinae	Bombini	Bombus	lucorum	18	Owen et al., 1995	1	200	Michner, 1974			0	0	0	Hughes et al. 2008
Apoidea	Apidae	Bombinae	Bombini	Bombus	moderatus	18	Owen et al., 1995	1
Apoidea	Apidae	Bombinae	Bombini	Bombus	morio	20	Silveira and Kerr, 1971	1
Apoidea	Apidae	Bombinae	Bombini	Bombus	nevadensis	17.5	Owen et al., 1995	1	139	Hobbs, 1965
Apoidea	Apidae	Bombinae	Bombini	Bombus	pennsylvanicus	18	Hoshiba&Imai, 1993	1
Apoidea	Apidae	Bombinae	Bombini	Bombus	pseudobaicalensis	17	Hoshiba&Imai, 1993	1
Apoidea	Apidae	Bombinae	Bombini	Bombus	schrencki	17	Hoshiba&Imai, 1993	1
Apoidea	Apidae	Bombinae	Bombini	Bombus	terrestris	18	Ayabe et al., 2004	1					0	0	0	Hughes et al. 2008
Apoidea	Apidae	Bombinae	Bombini	Bombus	terricola	18	Owen et al., 1995	1	100	Michner, 1974
Apoidea	Apidae	Bombinae	Bombini	Bombus	terricolaoccidentalis	18	Owen et al., 1995	1
Apoidea	Apidae	Bombinae	Bombini	Bombus	ussurensis	18	Owen et al., 1995	1
Apoidea	Apidae	Bombinae	Bombini	Cullumanobombus	rufocincus	19	Owen et al., 1995	1
Apoidea	Apidae	Bombinae	Bombini	Fervidobombus	atratus	20	Kerr, Silveira, 1972	1
Apoidea	Apidae	Bombinae	Bombini	Fervidobombus	californicus	19	Owen et al., 1995	1
Apoidea	Apidae	Bombinae	Bombini	Fervidobombus	fervidus	18	Owen et al., 1995	1	87.5	Michner, 1974			0	0	0	Hughes et al. 2008
Apoidea	Apidae	Bombinae	Bombini	Fervidobombus	morio	20	Kerr, Silveira, 1972	1
Apoidea	Apidae	Bombinae	Bombini	Fervidobombus	pennsylvanicus	18	Owen et al., 1995	1
Apoidea	Apidae	Bombinae	Bombini	Psithyrus	ashtoni	25	Owen, 1983	1			1
Apoidea	Apidae	Bombinae	Bombini	Psithyrus	citrinus	26	Owen et al., 1995	1			1
Apoidea	Apidae	Bombinae	Bombini	Pyrobombus	ardens	18	Hoshiba&Imai, 1993	1
Apoidea	Apidae	Bombinae	Bombini	Pyrobombus	edwardsii	18	Goodpasture, 1974	1
Apoidea	Apidae	Bombinae	Bombini	Pyrobombus	ephippiatus	18	Owen, 1983	1
Apoidea	Apidae	Bombinae	Bombini	Pyrobombus	huntii	18	Owen et al., 1995	1					1	0	1	Hughes et al. 2008
Apoidea	Apidae	Bombinae	Bombini	Pyrobombus	impatiens	18	Owen et al., 1995	1	450	Michner, 1974			1	0	1	Hughes et al. 2008
Apoidea	Apidae	Bombinae	Bombini	Pyrobombus	melanopygus	18	Owen, 1983	1
Apoidea	Apidae	Bombinae	Bombini	Pyrobombus	mixtus	18	Owen, 1983	1					1	0	1	Hughes et al. 2008
Apoidea	Apidae	Bombinae	Bombini	Pyrobombus	perplexus	18	Owen et al., 1995	1
Apoidea	Apidae	Bombinae	Bombini	Pyrobombus	sitkensis	18	Owen, 1983	1
Apoidea	Apidae	Bombinae	Bombini	Pyrobombus	ternarius	18	Owen, 1983	1	100	Michner, 1974			1	0	1	Hughes et al. 2008
Apoidea	Apidae	Bombinae	Bombini	Pyrobombus	vagans	18	Owen et al., 1995	1	70	Michner, 1974			0	0	0	Hughes et al. 2008
Apoidea	Apidae	Bombinae	Bombini	Pyrobombus	vosnesenskii	18	Owen, 1983	1
Apoidea	Apidae	Bombinae	Bombini	Separatobombus	griseocollis	19	Owen et al., 1995	1					0	0	0	Hughes et al. 2008
Apoidea	Apidae	Bombinae	Bombini	Subterraneobombus	appositus	16	Owen et al., 1995	1
Apoidea	Apidae	Bombinae	Bombini	Subterraneobombus	borealis	16	Owen et al., 1995	1
Apoidea	Colletidae	Hylaeinae	Hylaeinae	Hylaeus	ellipticus	11	Goodpasture, 1974	0
Apoidea	Colletidae	Hylaeinae	Hylaeinae	Hylaeus	nippon	8	Hoshiba&Imai, 1993	0
Apoidea	Colletidae	Hylaeinae	Hylaeinae	Hylaeus	sp1	18	Hoshiba&Imai, 1993	0
Apoidea	Colletidae	Hylaeinae	Hylaeinae	Hylaeus	sp2	28	Hoshiba, Imai, 1993	0
Apoidea	Colletidae	Hylaeinae	Hylaeinae	Hylaeus	stevensi	14	Goodpasture, 1974	0
Apoidea	Colletidae	Hylaeinae	Hylaeinae	Hylaeus	transversali	8	Hoshiba&Imai, 1993	0
Apoidea	Crabronidae	Pemphredoninae	Pemphredonini	Microstigmus	arlei	3	Costa&Melo, 1993	1	3.5	Matthew, 1968
Apoidea	Crabronidae	Pemphredoninae	Pemphredonini	Microstigmus	brasiliensis	5	Costa&Melo, 1993	1	3.5	Matthew, 1968
Apoidea	Crabronidae	Pemphredoninae	Pemphredonini	Microstigmus	cooperi	3	Melo, Matthews, 1997	1
Apoidea	Crabronidae	Pemphredoninae	Pemphredonini	Microstigmus	crucifex	4	Melo, Matthews, 1997	1
Apoidea	Halictidae	Halictinae	Augochlorini	Augochlora	pura	11	Brown&Ramberg, 1985	0
Apoidea	Halictidae	Halictinae	Augochlorini	Augochlorella	michaelis	16	Kerr&Silveira, 1972	1	3.5	Michner, 1974
Apoidea	Halictidae	Halictinae	Augochlorini	Augochloropsis	sparsilis	8	Kerr&Silveira, 1972	0
Apoidea	Halictidae	Halictinae	Augochlorini	Pseudaugochloropsis	graminea	8	Kerr&Silveira, 1972	0
Apoidea	Halictidae	Halictinae	Halictini	Agapostemon	virescens	17	Ramberg et al., 1984	0
Apoidea	Halictidae	Halictinae	Halictini	Halictus	aerarius	14	Hoshiba&Imai, 1993	1
Apoidea	Halictidae	Halictinae	Halictini	Lasioglossum	allodalum	20	Hoshiba, Imai, 1993	1
Apoidea	Halictidae	Halictinae	Halictini	Lasioglossum	cooleyi	18	Packer & Owen, 1989	1
Apoidea	Halictidae	Halictinae	Halictini	Lasioglossum	duplex	9	Hoshiba&Imai, 1993	1	5.5	Michner, 1974
Apoidea	Halictidae	Halictinae	Halictini	Lasioglossum	lineatulus	12	Ramberg et al., 1984	1
Apoidea	Halictidae	Halictinae	Halictini	Lasioglossum	lineatulus	12	Ramberg et al., 1984	1	2.5	Eickwort 1986
Apoidea	Halictidae	Halictinae	Halictini	Lasioglossum	rhytidophorum	6	Kerr&Silveira, 1972	1	6	Michner, 1974
Apoidea	Halictidae	Halictinae	Halictini	Lasioglossum	taeniolellum	16	Hoshiba&Imai, 1993	1
Apoidea	Halictidae	Halictinae	Halictini	Lasioglossum	zephyrus	13	Ramberg et al., 1984	1	24.5	Michner, 1974			0	0	0	Hughes et al. 2008
Apoidea	Halictidae	Nomiinae	Nomiinae	Nomia	nevadensisangelesia	21	Goodpasture, 1974	0
Apoidea	Megachilidae	Megachilinae	Anthidiini	Anthidium	mormonum	16	Goodpasture, 1974	0
Apoidea	Megachilidae	Megachilinae	Anthidiini	Dianthidium	heterulkeiheterulkei	15	Goodpasture, 1974	0
Apoidea	Megachilidae	Megachilinae	Anthidiini	Stelis	chlorocyanea	17	Goodpasture, 1974	0
Apoidea	Megachilidae	Megachilinae	Anthidiini	Trachusa	gummifera	16	Goodpasture, 1974	0
Apoidea	Megachilidae	Megachilinae	Megachilini	Chalicodoma	sculpturalis	16	Hoshiba&Imai, 1993	0
Apoidea	Megachilidae	Megachilinae	Megachilini	Chalicodoma	spissula	16	Hoshiba&Imai, 1993	0
Apoidea	Megachilidae	Megachilinae	Megachilini	Coelioxys	sp	16	Goodpasture, 1974	0
Apoidea	Megachilidae	Megachilinae	Megachilini	Megachile	ainu	16	Hoshiba&Imai, 1993	0
Apoidea	Megachilidae	Megachilinae	Megachilini	Megachile	pseudomonticola	16	Hoshiba&Imai, 1993	0
Apoidea	Megachilidae	Megachilinae	Megachilini	Megachile	relativa	16	Goodpasture, 1974	0
Apoidea	Megachilidae	Megachilinae	Megachilini	Megachile	rotundata	16	Goodpasture, 1974	0
Apoidea	Megachilidae	Megachilinae	Osmiini	Ashmeadiella	sp	16	Goodpasture, 1974	0
Apoidea	Megachilidae	Megachilinae	Osmiini	Hoplitis	robusta	16	Goodpasture, 1974	0
Apoidea	Megachilidae	Megachilinae	Osmiini	Osmia	cornifrons	16	Hoshiba&Imai, 1993	0
Apoidea	Megachilidae	Megachilinae	Osmiini	Osmia	cornuta	16	Kerr&Silveira, 1972	0
Apoidea	Megachilidae	Megachilinae	Osmiini	Osmia	glauca	16	Goodpasture, 1974	0
Apoidea	Megachilidae	Megachilinae	Osmiini	Osmia	lignariapropinque	16	Hoshiba&Imai, 1993	0
Apoidea	Megachilidae	Megachilinae	Osmiini	Osmia	nigrifrons	16	Goodpasture, 1974	0
Apoidea	Megachilidae	Megachilinae	Osmiini	Osmia	pentstemonis	16	Goodpasture, 1974	0
Apoidea	Megachilidae	Megachilinae	Osmiini	Osmia	taurus	16	Hoshiba&Imai, 1993	0
Cephoidea	Cephidae	Cephinae	Cephini	Calameuta	filiformis	20	Gokhman, 2003	0
Cephoidea	Cephidae	Cephinae	Cephini	Cephus	cinctus	9	Gokhman, 2003	0
Cephoidea	Cephidae	Cephinae	Hartigiini	Janus	integer	24	Gokhman, 2003	0
Chalcidoidea	Aphelinidae	Aphelininae	Aphelininae	Aphelinus	mali	5	Gokhman, 2009	0
Chalcidoidea	Aphelinidae	Aphelininae	Aphelininae	Aphytis	mytilaspidus	5	Gokhman, 2009	0
Chalcidoidea	Aphelinidae	Coccophaginae	Coccophaginae	Encarsia	berlesei	5	Gokhman, 2009	0
Chalcidoidea	Aphelinidae	Coccophaginae	Coccophaginae	Encarsia	pergandiella	6	Gokhman, 2009	0
Chalcidoidea	Aphelinidae	Coccophaginae	Coccophaginae	Pteroptrix	orientalis	11	Gokhman, 2009	0
Chalcidoidea	Chalcididae	Chalcidinae	Chalcidinae	Brachymeria	intermedia	3	Gokhman, 2009	0
Chalcidoidea	Chalcididae	Chalcidinae	Chalcidinae	Brachymeria	lasus	5	Gokhman, 2009	0
Chalcidoidea	Chalcididae	Chalcidinae	Chalcidinae	Brachymeria	ovata	5	Gokhman, 2009	0
Chalcidoidea	Chalcididae	Dirhininae	Dirhininae	Dirhinus	himalayanus	5	Gokhman, 2009	0
Chalcidoidea	Encryrtidae	Encyrtinae	Encyrtinae	Ageniaspis	fuscicollis	10	Gokhman, 2009	0
Chalcidoidea	Encryrtidae	Encyrtinae	Encyrtinae	Copidosoma	buyssoni	12	Gokhman, 2009	0
Chalcidoidea	Encryrtidae	Encyrtinae	Encyrtinae	Copidosoma	floridanum	9.5	Gokhman 2009	0
Chalcidoidea	Encryrtidae	Encyrtinae	Encyrtinae	Copidosoma	gelechiae	11	Gokhman, 2009	0
Chalcidoidea	Encryrtidae	Encyrtinae	Encyrtinae	Copidosoma	truncatellum	10	Gokhman, 2009	0
Chalcidoidea	Encryrtidae	Tetracneminae	Tetracneminae	Anagyrus	lopezi	10	Gokhman, 2009	0
Chalcidoidea	Eulophidae	Eulophinae	Cirrospilini	Cirrospilus	dialllus	6	Gokhman, 2009	0
Chalcidoidea	Eulophidae	Eulophinae	Eulophini	Colpoclypeus	florus	6	Gokhman, 2009	0
Chalcidoidea	Eulophidae	Tetrastichinae	Tetrastichinae	Melittobia	chalybii	5	Gokhman, 2009	0
Chalcidoidea	Eulophidae	Tetrastichinae	Tetrastichinae	Tetrastichus	gigas	6	Gokhman, 2009	0
Chalcidoidea	Eulophidae	Tetrastichinae	Tetrastichinae	Tetrastichus	megachilidis	6	Gokhman, 2009	0
Chalcidoidea	Eupelmidae	Eupelminae	Eupelminae	Anastatus	catalonicus	5	Gokhman, 2009	0
Chalcidoidea	Eupelmidae	Eupelminae	Eupelminae	Eupelmus	vesicularis	5	Gokhman, 2009	0
Chalcidoidea	Eurytomidae	Eudecatominae	Eudecatominae	Eudecatoma	biguttata	9	Gokhman, 2009	0
Chalcidoidea	Eurytomidae	Eurytominae	Eurytominae	Eurytoma	californica	10	Gokhman, 2009	0
Chalcidoidea	Leucospidae	Leucospidae	Leucospidae	Leucospis	affinis	6	Gokhman, 2009	0
Chalcidoidea	Ormyridae	Ormyridae	Ormyridae	Ormyrus	sp1	6	Gokhman, 2009	0
Chalcidoidea	Pteromalidae	Pteromalinae	Pteromalinae	Anisopteromalus	calandrae	7	Gokhman, 2009	0
Chalcidoidea	Pteromalidae	Pteromalinae	Pteromalinae	Coelopisthia	extenta	5	Gokhman, 2009	0
Chalcidoidea	Pteromalidae	Pteromalinae	Pteromalinae	Dibrachys	sp1	5	Gokhman, 2009	0
Chalcidoidea	Pteromalidae	Pteromalinae	Pteromalinae	Lariophagus	distinguesdus	5	Gokhman, 2009	0
Chalcidoidea	Pteromalidae	Pteromalinae	Pteromalinae	Muscidifurax	zaraptor	5	Gokhman, 2009	0
Chalcidoidea	Pteromalidae	Pteromalinae	Pteromalinae	Nasonia	vitripennis	5.5	Gokhman 2009	0
Chalcidoidea	Pteromalidae	Pteromalinae	Pteromalinae	Pteromalus	puparum	5	Gokhman, 2009	0
Chalcidoidea	Pteromalidae	Pteromalinae	Pteromalinae	Pteromalus	venustus	5	Gokhman, 2009	0
Chalcidoidea	Torymidae	Toryminae	Monodontomerini	Monodontomerus	clemellti	6	Gokhman, 2009	0
Chalcidoidea	Torymidae	Toryminae	Monodontomerini	Monodontomerus	montivagus	6	Gokhman, 2009	0
Chalcidoidea	Torymidae	Toryminae	Monodontomerini	Monodontomerus	obscurus	5	Gokhman, 2009	0
Chalcidoidea	Torymidae	Toryminae	Monodontomerini	Monodontomerus	saltuosus	5	Gokhman, 2009	0
Chalcidoidea	Torymidae	Toryminae	Torymini	Torymus	baccharidis	6	Gokhman, 2009	0
Chalcidoidea	Torymidae	Toryminae	Torymini	Torymus	californicus	6	Gokhman, 2009	0
Chalcidoidea	Torymidae	Toryminae	Torymini	Torymus	capillaceus	6	Gokhman, 2009	0
Chalcidoidea	Torymidae	Toryminae	Torymini	Torymus	koebelei	5	Gokhman, 2009	0
Chalcidoidea	Torymidae	Toryminae	Torymini	Torymus	occidentalis	6	Gokhman, 2009	0
Chalcidoidea	Torymidae	Toryminae	Torymini	Torymus	tubicola	6	Gokhman, 2009	0
Chalcidoidea	Torymidae	Toryminae	Torymini	Torymus	umbilicatus	5	Gokhman, 2009	0
Chalcidoidea	Torymidae	Toryminae	Torymini	Torymus	vesiculi	6	Gokhman, 2009	0
Chalcidoidea	Torymidae	Toryminae	Torymini	Torymus	warreni	6	Gokhman, 2009	0
Chalcidoidea	Trichogrammatidae	Trichogrammatidae	Trichogrammatidae	Trichogramma	chilonis	5	Gokhman, 2009	0
Chalcidoidea	Trichogrammatidae	Trichogrammatidae	Trichogrammatidae	Trichogramma	deion	5	Gokhman, 2009	0
Chalcidoidea	Trichogrammatidae	Trichogrammatidae	Trichogrammatidae	Trichogramma	dendrolimi	5	Gokhman, 2009	0
Chalcidoidea	Trichogrammatidae	Trichogrammatidae	Trichogrammatidae	Trichogramma	evanescens	5	Gokhman, 2009	0
Chalcidoidea	Trichogrammatidae	Trichogrammatidae	Trichogrammatidae	Trichogramma	nubialale	5	Gokhman, 2009	0
Chalcidoidea	Trichogrammatidae	Trichogrammatidae	Trichogrammatidae	Trichogramma	pretiosum	5	Gokhman, 2009	0
Chalcidoidea	Trichogrammatidae	Trichogrammatidae	Trichogrammatidae	Trichogramma	sp1	5	Gokhman, 2009	0
Chrysidoidea	Bethylidae	Bethylidae	Bethylidae	Epyris	nigir	14	Gokhman, 2009	0
Chrysidoidea	Bethylidae	Bethylidae	Bethylidae	Laelius	utilis	10	Gokhman, 2009	0
Chrysidoidea	Chrysididae	Elampinae	Elampini	Omalus	djozanushondonis	19	Gokhman, 2009	0
Cynipoidea	Cynipidae	Cynipinae	Aylacini	Aulacidea	hieracii	10	Gokhman, 2009	0
Cynipoidea	Cynipidae	Cynipinae	Aylacini	Diastrophus	nebulosus	10	Gokhman, 2009	0
Cynipoidea	Cynipidae	Cynipinae	Aylacini	Xestophanes	potentillae	10	Gokhman, 2009	0
Cynipoidea	Cynipidae	Cynipinae	Cynipini	Andricus	curvator	10	Gokhman, 2009	0
Cynipoidea	Cynipidae	Cynipinae	Cynipini	Andricus	fecundator	10	Gokhman, 2009	0
Cynipoidea	Cynipidae	Cynipinae	Cynipini	Andricus	kollari	10	Gokhman, 2009	0
Cynipoidea	Cynipidae	Cynipinae	Cynipini	Andricus	quercuscalicis	10	Gokhman, 2009	0
Cynipoidea	Cynipidae	Cynipinae	Cynipini	Dryocosmus	kuriphilus	10	Gokhman, 2009	0
Cynipoidea	Cynipidae	Cynipinae	Cypinini	Biorhiza	pallida	10	Gokhman, 2009	0
Cynipoidea	Cynipidae	Cynipinae	Cypinini	Cynips	divisa	10	Gokhman, 2009	0
Cynipoidea	Cynipidae	Cynipinae	Cypinini	Cynips	erinacea	12	Gokhman, 2009	0
Cynipoidea	Cynipidae	Cynipinae	Cypinini	Neuroterus	laeviusculus	10	Gokhman, 2009	0
Cynipoidea	Cynipidae	Cynipinae	Cypinini	Neuroterus	numismalis	10	Gokhman, 2009	0
Cynipoidea	Cynipidae	Cynipinae	Cypinini	Neuroterus	quescusbaccarum	10	Gokhman, 2009	0
Cynipoidea	Cynipidae	Cynipinae	Cypinini	Trigonaspis	megaptera	10	Gokhman, 2009	0
Cynipoidea	Cynipidae	Cynipinae	Diplolepidini	Diplolepis	elganteria	9	Gokhman, 2009	0
Cynipoidea	Cynipidae	Cynipinae	Diplolepidini	Diplolepis	nervosum	9	Gokhman, 2009	0
Cynipoidea	Cynipidae	Cynipinae	Diplolepidini	Diplolepis	rosae	10.5	Gokhman, 2009	0
Cynipoidea	Cynipidae	Cynipinae	Diplolepidini	Diplolepis	spinosissimae	9	Gokhman, 2009	0
Cynipoidea	Figitidae	Eucoilinae	Eucoilinae	Trybliographa	bochei	10	Gokhman, 2009	0
Diaprioidea	Diapriidae	Diapriidae	Diapriidae	Belyta	depressa	8	Gokhman, 2009	0
Diaprioidea	Diapriidae	Diapriidae	Diapriidae	Cinetus	lanceolatus	10	Gokhman, 2009	0
Ichneumonoidae	Braconidae	Microgastrinae	Microgastrinae	Apanteles	sp1	11	Gokhman, 2009	0
Ichneumonoidea	Braconidae	Alysiinae	Alysiinae	Dacnusa	sp1	17	Gokhman, 2009	0
Ichneumonoidea	Braconidae	Alysiinae	Alysiinae	Phaenocarpa	persimilis	17	Gokhman, 2009	0
Ichneumonoidea	Braconidae	Aphidiinae	Aphidiinae	Aphidius	rhopalosiphi	7	Gokhman, 2009	0
Ichneumonoidea	Braconidae	Aphidiinae	Aphidiinae	Diaeretiella	rapae	6	Gokhman, 2009	0
Ichneumonoidea	Braconidae	Aphidiinae	Aphidiinae	Ephedrus	sp1	17	Gokhman, 2009	0
Ichneumonoidea	Braconidae	Aphidiinae	Aphidiinae	Praon	abjectum	4	Gokhman, 2009	0
Ichneumonoidea	Braconidae	Braconinae	Braconinae	Habrobracon	hebetor	10	Gokhman, 2009	0
Ichneumonoidea	Braconidae	Braconinae	Braconinae	Habrobracon	juglandis	10.5	Gokhman, 2009	0
Ichneumonoidea	Braconidae	Braconinae	Braconinae	Habrobracon	pectinophorae	10	Gokhman, 2009	0
Ichneumonoidea	Braconidae	Braconinae	Braconinae	Habrobracon	serinopae	10	Gokhman, 2009	0
Ichneumonoidea	Braconidae	Charmontinae	Charmontinae	Charmon	cruentatus	5	Gokhman, 2009	0
Ichneumonoidea	Braconidae	Doryctinae	Doryctinae	Heterospilus	prosopidis	17	Gokhman, 2009	0
Ichneumonoidea	Braconidae	Euphorinae	Euphorinae	Meteorus	gyrator	10	Gokhman, 2009	0
Ichneumonoidea	Braconidae	Euphorinae	Euphorinae	Meteorus	pallipes	10	Gokhman, 2009	0
Ichneumonoidea	Braconidae	Euphorinae	Euphorinae	Meteorus	versicolor	8	Gokhman, 2009	0
Ichneumonoidea	Braconidae	Macrocentrinae	Macrocentrinae	Macrocentrus	thoracicus	13	Gokhman, 2009	0
Ichneumonoidea	Braconidae	Microgastrinae	Microgastrinae	Cotesia	glomeratus	12	Gokhman, 2009	0
Ichneumonoidea	Braconidae	Miracinae	Miracinae	Mirax	sp1	10	Gokhman, 2009	0
Ichneumonoidea	Braconidae	Opiinae	Opiinae	Biosteres	carbonarius	14	Gokhman, 2009	0
Ichneumonoidea	Braconidae	Rhysipolinae	Rhysipolinae	Rhysipolis	decorator	6	Gokhman, 2009	0
Ichneumonoidea	Ichneumonidae	Banchinae	Atrophini	Lissonota	sp	11	Gokhman, 2009	0
Ichneumonoidea	Ichneumonidae	Banchinae	Glyptini	Glypta	lapponica	9	Gokhman, 2009	0
Ichneumonoidea	Ichneumonidae	Campopleginae	Campopleginae	Venturia	canescens	11	Gokhman, 2009	0
Ichneumonoidea	Ichneumonidae	Cryptinae	Cryptini	Agrothereutes	extrematus	10	Gokhman, 2009	0
Ichneumonoidea	Ichneumonidae	Cryptinae	Hemigasterini	Aptesis	puncticollis	8	Gokhman, 2009	0
Ichneumonoidea	Ichneumonidae	Cryptinae	Phygadeuontini	Gelis	sp1	13	Gokhman, 2009	0
Ichneumonoidea	Ichneumonidae	Cryptinae	Phygadeuontini	Mastrus	smithii	13	Gokhman, 2009	0
Ichneumonoidea	Ichneumonidae	Ichneumonidae	Ichneumonidae	Ichneumonidae	sp1	15	Gokhman, 2009	0
Ichneumonoidea	Ichneumonidae	Ichneumonidae	Orthocentrinae	Orthocentrus	sp1	14	Gokhman, 2009	0
Ichneumonoidea	Ichneumonidae	Ichneumoninae	Eurylabini	Eurylabus	torvus	10	Gokhman, 2009	0
Ichneumonoidea	Ichneumonidae	Ichneumoninae	Heresiarchini	Coelichneumon	cyaniventris	13	Gokhman, 2009	0
Ichneumonoidea	Ichneumonidae	Ichneumoninae	Heresiarchini	Coelichneumon	sugillatorius	13	Gokhman, 2009	0
Ichneumonoidea	Ichneumonidae	Ichneumoninae	Ichneumonini	Aoplus	pulchricornis	13	Gokhman, 2009	0
Ichneumonoidea	Ichneumonidae	Ichneumoninae	Ichneumonini	Baranisobas	ridibundus	11	Gokhman, 2009	0
Ichneumonoidea	Ichneumonidae	Ichneumoninae	Ichneumonini	Chasmias	motatorius	17	Gokhman, 2009	0
Ichneumonoidea	Ichneumonidae	Ichneumoninae	Ichneumonini	Cratichneumon	viator	14	Gokhman, 2009	0
Ichneumonoidea	Ichneumonidae	Ichneumoninae	Ichneumonini	Diphyus	latebricola	12	Gokhman, 2009	0
Ichneumonoidea	Ichneumonidae	Ichneumoninae	Ichneumonini	Diphyus	raptorius	12	Gokhman, 2009	0
Ichneumonoidea	Ichneumonidae	Ichneumoninae	Ichneumonini	Homotherus	locutor	11	Gokhman, 2009	0
Ichneumonoidea	Ichneumonidae	Ichneumoninae	Ichneumonini	Ichneumon	albiger	12	Gokhman, 2009	0
Ichneumonoidea	Ichneumonidae	Ichneumoninae	Ichneumonini	Ichneumon	amphibolus	12	Gokhman, 2009	0
Ichneumonoidea	Ichneumonidae	Ichneumoninae	Ichneumonini	Ichneumon	bucculentus	12	Gokhman, 2009	0
Ichneumonoidea	Ichneumonidae	Ichneumoninae	Ichneumonini	Ichneumon	confusor	12	Gokhman, 2009	0
Ichneumonoidea	Ichneumonidae	Ichneumoninae	Ichneumonini	Ichneumon	crassifemur	12	Gokhman, 2009	0
Ichneumonoidea	Ichneumonidae	Ichneumoninae	Ichneumonini	Ichneumon	croceipes	12	Gokhman, 2009	0
Ichneumonoidea	Ichneumonidae	Ichneumoninae	Ichneumonini	Ichneumon	extensorius	12	Gokhman, 2009	0
Ichneumonoidea	Ichneumonidae	Ichneumoninae	Ichneumonini	Ichneumon	formosus	11	Gokhman, 2009	0
Ichneumonoidea	Ichneumonidae	Ichneumoninae	Ichneumonini	Ichneumon	gracilentus	12	Gokhman, 2009	0
Ichneumonoidea	Ichneumonidae	Ichneumoninae	Ichneumonini	Ichneumon	gracilicornis	11	Gokhman, 2009	0
Ichneumonoidea	Ichneumonidae	Ichneumoninae	Ichneumonini	Ichneumon	ingratus	12	Gokhman, 2009	0
Ichneumonoidea	Ichneumonidae	Ichneumoninae	Ichneumonini	Ichneumon	inquinatus	13	Gokhman, 2009	0
Ichneumonoidea	Ichneumonidae	Ichneumoninae	Ichneumonini	Ichneumon	insidiosus	12	Gokhman, 2009	0
Ichneumonoidea	Ichneumonidae	Ichneumoninae	Ichneumonini	Ichneumon	lugens	12	Gokhman, 2009	0
Ichneumonoidea	Ichneumonidae	Ichneumoninae	Ichneumonini	Ichneumon	melanotis	12	Gokhman, 2009	0
Ichneumonoidea	Ichneumonidae	Ichneumoninae	Ichneumonini	Ichneumon	minutorius	12	Gokhman, 2009	0
Ichneumonoidea	Ichneumonidae	Ichneumoninae	Ichneumonini	Ichneumon	molitorius	12	Gokhman, 2009	0
Ichneumonoidea	Ichneumonidae	Ichneumoninae	Ichneumonini	Ichneumon	nereni	11	Gokhman, 2009	0
Ichneumonoidea	Ichneumonidae	Ichneumoninae	Ichneumonini	Ichneumon	sarcitorius	12	Gokhman, 2009	0
Ichneumonoidea	Ichneumonidae	Ichneumoninae	Ichneumonini	Ichneumon	stramentarius	10	Gokhman, 2009	0
Ichneumonoidea	Ichneumonidae	Ichneumoninae	Ichneumonini	Ichneumon	submarginatus	12	Gokhman, 2009	0
Ichneumonoidea	Ichneumonidae	Ichneumoninae	Ichneumonini	Ichneumon	suspiciosus	12	Gokhman, 2009	0
Ichneumonoidea	Ichneumonidae	Ichneumoninae	Ichneumonini	Ichneumon	validicornis	12	Gokhman, 2009	0
Ichneumonoidea	Ichneumonidae	Ichneumoninae	Ichneumonini	Patrocloides	chalybeatus	8	Gokhman, 2009	0
Ichneumonoidea	Ichneumonidae	Ichneumoninae	Ichneumonini	Pseudoamblyteles	homocerus	9	Gokhman, 2009	0
Ichneumonoidea	Ichneumonidae	Ichneumoninae	Ichneumonini	Stenichneumon	culpator	14	Gokhman, 2009	0
Ichneumonoidea	Ichneumonidae	Ichneumoninae	Ichneumonini	Sycaonia	sicaria	11	Gokhman, 2009	0
Ichneumonoidea	Ichneumonidae	Ichneumoninae	Ichneumonini	Syspasis	alboguttata	11	Gokhman, 2009	0
Ichneumonoidea	Ichneumonidae	Ichneumoninae	Ichneumonini	Syspasis	scutellator	11	Gokhman, 2009	0
Ichneumonoidea	Ichneumonidae	Ichneumoninae	Ichneumonini	Virgichneumon	digrammus	17	Gokhman, 2009	0
Ichneumonoidea	Ichneumonidae	Ichneumoninae	Ichneumonini	Virgichneumon	faunus	11	Gokhman, 2009	0
Ichneumonoidea	Ichneumonidae	Ichneumoninae	Ichneumonini	Vulgichneumon	saturatorius	9	Gokhman, 2009	0
Ichneumonoidea	Ichneumonidae	Ichneumoninae	Phaeogenini	Aethercerus	discolor	11	Gokhman, 2009	0
Ichneumonoidea	Ichneumonidae	Ichneumoninae	Phaeogenini	Aethercerus	dispar	12	Gokhman, 2009	0
Ichneumonoidea	Ichneumonidae	Ichneumoninae	Phaeogenini	Aethercerus	nitidus	11	Gokhman, 2009	0
Ichneumonoidea	Ichneumonidae	Ichneumoninae	Phaeogenini	Aethercerus	ranini	11	Gokhman, 2009	0
Ichneumonoidea	Ichneumonidae	Ichneumoninae	Phaeogenini	Baeosemus	dentifer	11	Gokhman, 2009	0
Ichneumonoidea	Ichneumonidae	Ichneumoninae	Phaeogenini	Colpognathus	celerator	11	Gokhman, 2009	0
Ichneumonoidea	Ichneumonidae	Ichneumoninae	Phaeogenini	Diadromus	prosopius	11	Gokhman, 2009	0
Ichneumonoidea	Ichneumonidae	Ichneumoninae	Phaeogenini	Diadromus	pulchellus	11	Gokhman, 2009	0
Ichneumonoidea	Ichneumonidae	Ichneumoninae	Phaeogenini	Diadromus	subtilicornis	11	Gokhman, 2009	0
Ichneumonoidea	Ichneumonidae	Ichneumoninae	Phaeogenini	Diadromus	troglodytes	11	Gokhman, 2009	0
Ichneumonoidea	Ichneumonidae	Ichneumoninae	Phaeogenini	Diadromus	varicolor	11	Gokhman, 2009	0
Ichneumonoidea	Ichneumonidae	Ichneumoninae	Phaeogenini	Dicaelotus	pumilis	11	Gokhman, 2009	0
Ichneumonoidea	Ichneumonidae	Ichneumoninae	Phaeogenini	Dicaelotus	spnrParvulus	11	Gokhman, 2009	0
Ichneumonoidea	Ichneumonidae	Ichneumoninae	Phaeogenini	Dirophanes	callopus	9	Gokhman, 2009	0
Ichneumonoidea	Ichneumonidae	Ichneumoninae	Phaeogenini	Dirophanes	fulvitarsis	10	Gokhman, 2009	0
Ichneumonoidea	Ichneumonidae	Ichneumoninae	Phaeogenini	Dirophanes	invisor	10	Gokhman, 2009	0
Ichneumonoidea	Ichneumonidae	Ichneumoninae	Phaeogenini	Heterischnus	nigricollis	11	Gokhman, 2009	0
Ichneumonoidea	Ichneumonidae	Ichneumoninae	Phaeogenini	Heterischnus	truncator	11	Gokhman, 2009	0
Ichneumonoidea	Ichneumonidae	Ichneumoninae	Phaeogenini	Oronotus	binotatus	11	Gokhman, 2009	0
Ichneumonoidea	Ichneumonidae	Ichneumoninae	Phaeogenini	Phaeogenes	melanogonos	11	Gokhman, 2009	0
Ichneumonoidea	Ichneumonidae	Ichneumoninae	Phaeogenini	Phaeogenes	nigridens	11	Gokhman, 2009	0
Ichneumonoidea	Ichneumonidae	Ichneumoninae	Phaeogenini	Phaeogenes	semivulpinus	9	Gokhman, 2009	0
Ichneumonoidea	Ichneumonidae	Ichneumoninae	Phaeogenini	Phaeogenes	spiniger	11	Gokhman, 2009	0
Ichneumonoidea	Ichneumonidae	Ichneumoninae	Phaeogenini	Tycherus	australogeminus	11	Gokhman, 2009	0
Ichneumonoidea	Ichneumonidae	Ichneumoninae	Phaeogenini	Tycherus	bellicornis	10.5	Gokhman, 2009	0
Ichneumonoidea	Ichneumonidae	Ichneumoninae	Phaeogenini	Tycherus	dilleri	11	Gokhman, 2009	0
Ichneumonoidea	Ichneumonidae	Ichneumoninae	Phaeogenini	Tycherus	fuscicornis	11	Gokhman, 2009	0
Ichneumonoidea	Ichneumonidae	Ichneumoninae	Phaeogenini	Tycherus	ischiontelinus	9	Gokhman, 2009	0
Ichneumonoidea	Ichneumonidae	Ichneumoninae	Phaeogenini	Tycherus	ophthalmicus	11	Gokhman, 2009	0
Ichneumonoidea	Ichneumonidae	Ichneumoninae	Phaeogenini	Tycherus	osculator	11	Gokhman, 2009	0
Ichneumonoidea	Ichneumonidae	Ichneumoninae	Phaeogenini	Tycherus	suspicax	11	Gokhman, 2009	0
Ichneumonoidea	Ichneumonidae	Orthopelmatinae	Orthopelmatinae	Orthopelma	mediator	11	Gokhman, 2009	0
Ichneumonoidea	Ichneumonidae	Pimplinae	Ephialtini	Ephialtes	manifestator	15	Gokhman, 2009	0
Ichneumonoidea	Ichneumonidae	Pimplinae	Polysphinctini	Polysphincta	tuberosa	9	Gokhman, 2009	0
Ichneumonoidea	Ichneumonidae	Tryphoninae	Tryphonini	Dyspetes	arrogator	10	Gokhman, 2009	0
Scelionoidea	Scelionidae	Telenominae	Telenominae	Telenomus	fariai	10	Gokhman, 2009	0
Siricoidea	Siricidae	Siricinae	Siricinae	Sirex	cyaneus	8	Gokhman, 2003	0
Siricoidea	Siricidae	Siricinae	Siricinae	Sirex	juvencus	8	Gokhman, 2003	0
Siricoidea	Siricidae	Siricinae	Siricinae	Sirex	noctilio	8	Gokhman, 2003	0
Siricoidea	Siricidae	Siricinae	Siricinae	Urocerus	augur	18	Gokhman, 2003	0
Siricoidea	Siricidae	Siricinae	Siricinae	Urocerus	gigas	13	Gokhman, 2003	0
Apoidea	Crabronidae	Pemphredoninae	Pemphredonini	Microstigmus	luederwaldti	3	Gokhman, 2009	1	3.5	Matthew, 1968
Sphecoidea	Sphecidae	Crabroninae	Crabroninae	Ectemnius	rubicolanipponis	14	Gokhman, 2009	0
Sphecoidea	Sphecidae	Crabroninae	Crabroninae	Rhopalum	pygidiale	13	Gokhman, 2009	0
Sphecoidea	Sphecidae	Crabroninae	Crabroninae	Rhopalum	watanabei	13	Gokhman, 2009	0
Sphecoidea	Sphecidae	Larrinae	Larrinae	Trychofoenus	sp1	14	Gokhman, 2009	0
Sphecoidea	Sphecidae	Larrinae	Larrinae	Trypoxylon	albitarse	16	Gokhman, 2009	0
Sphecoidea	Sphecidae	Larrinae	Larrinae	Trypoxylon	asuncicola	16	Gokhman, 2009	0
Sphecoidea	Sphecidae	Larrinae	Larrinae	Trypoxylon	fabricator	16	Gokhman, 2009	0
Sphecoidea	Sphecidae	Larrinae	Larrinae	Trypoxylon	nitidum	13.6667	Gokhman 2009	0
Sphecoidea	Sphecidae	Larrinae	Larrinae	Trypoxylon	obsonator	14	Gokhman, 2009	0
Sphecoidea	Sphecidae	Larrinae	Larrinae	Trypoxylon	petiolatum	14	Gokhman, 2009	0
Sphecoidea	Sphecidae	Larrinae	Larrinae	Trypoxylon	sp1	12.5	Gokhman 2009	0
Sphecoidea	Sphecidae	Larrinae	Larrinae	Trypoxylon	sp2	13	Gokhman, 2009	0
Sphecoidea	Sphecidae	Pemphredoninae	Pemphredoninae	Carinostigmus	filippovi	14	Gokhman, 2009	0
Sphecoidea	Sphecidae	Pemphredoninae	Pemphredoninae	Pemphredon	diervillae	4	Gokhman, 2009	0
Sphecoidea	Sphecidae	Pemphredoninae	Pemphredoninae	Pemphredon	krombeini	8	Gokhman, 2009	0
Sphecoidea	Sphecidae	Pemphredoninae	Pemphredoninae	Pemphredon	lethifer	8	Gokhman, 2009	0
Sphecoidea	Sphecidae	Pemphredoninae	Pemphredoninae	Psenulus	carnifronsiwatai	8	Gokhman, 2009	0
Sphecoidea	Sphecidae	Pemphredoninae	Pemphredoninae	Psenulus	maculipes	21	Gokhman, 2009	0
Sphecoidea	Sphecidae	Sphecinae	Sphecinae	Chalybion	japonicum	24	Gokhman, 2009	0
Tenthredinoidea	Argidae	Arginae	Arginae	Arge	cyanocrocea	11	Gokhman, 2003	0
Tenthredinoidea	Argidae	Arginae	Arginae	Arge	gracilicornis	8	Gokhman, 2003	0
Tenthredinoidea	Argidae	Arginae	Arginae	Arge	melanochroa	10	Gokhman, 2003	0
Tenthredinoidea	Argidae	Arginae	Arginae	Arge	nigripes	13	Gokhman, 2003	0
Tenthredinoidea	Argidae	Arginae	Arginae	Arge	pagana	8	Gokhman, 2003	0
Tenthredinoidea	Argidae	Arginae	Arginae	Arge	pectoralis	8	Gokhman, 2003	0
Tenthredinoidea	Argidae	Arginae	Arginae	Arge	ustulata	8	Gokhman, 2003	0
Tenthredinoidea	Cimbicidae	Abiinae	Abiinae	Abia	candens	16	Gokhman, 2003	0
Tenthredinoidea	Cimbicidae	Cimbicinae	Cimbicinae	Cimbex	femorata	8	Gokhman, 2003	0
Tenthredinoidea	Cimbicidae	Cimbicinae	Cimbicinae	Trichiosoma	lucorum	8	Gokhman, 2003	0
Tenthredinoidea	Diprionidae	Diprioninae	Diprioninae	Diprion	nipponicus	14	Gokhman, 2003	0
Tenthredinoidea	Diprionidae	Diprioninae	Diprioninae	Diprion	pini	10.5	Gokhman, 2003	0
Tenthredinoidea	Diprionidae	Diprioninae	Diprioninae	Diprion	similis	10.5	Gokhman, 2003	0
Tenthredinoidea	Diprionidae	Diprioninae	Diprioninae	Gilpinia	abieticola	7	Gokhman, 2003	0
Tenthredinoidea	Diprionidae	Diprioninae	Diprioninae	Gilpinia	frutetorum	7	Gokhman, 2003	0
Tenthredinoidea	Diprionidae	Diprioninae	Diprioninae	Gilpinia	hercyniae	7	Gokhman, 2003	0
Tenthredinoidea	Diprionidae	Diprioninae	Diprioninae	Gilpinia	pallida	7	Gokhman, 2003	0
Tenthredinoidea	Diprionidae	Diprioninae	Diprioninae	Gilpinia	polytoma	6	Gokhman, 2003	0
Tenthredinoidea	Diprionidae	Diprioninae	Diprioninae	Macrodiprion	nemoralis	7	Gokhman, 2003	0
Tenthredinoidea	Diprionidae	Diprioninae	Diprioninae	Neodiprion	abietis	8	Gokhman, 2003	0
Tenthredinoidea	Diprionidae	Diprioninae	Diprioninae	Neodiprion	compar	7	Gokhman, 2003	0
Tenthredinoidea	Diprionidae	Diprioninae	Diprioninae	Neodiprion	dubiosus	7	Gokhman, 2003	0
Tenthredinoidea	Diprionidae	Diprioninae	Diprioninae	Neodiprion	lecontei	7	Gokhman, 2003	0
Tenthredinoidea	Diprionidae	Diprioninae	Diprioninae	Neodiprion	maurus	7	Gokhman, 2003	0
Tenthredinoidea	Diprionidae	Diprioninae	Diprioninae	Neodiprion	nanulus	7	Gokhman, 2003	0
Tenthredinoidea	Diprionidae	Diprioninae	Diprioninae	Neodiprion	nigroscutum	7	Gokhman, 2003	0
Tenthredinoidea	Diprionidae	Diprioninae	Diprioninae	Neodiprion	pinetum	7	Gokhman, 2003	0
Tenthredinoidea	Diprionidae	Diprioninae	Diprioninae	Neodiprion	prattibanksianae	7	Gokhman, 2003	0
Tenthredinoidea	Diprionidae	Diprioninae	Diprioninae	Neodiprion	sertifer	7	Gokhman, 2003	0
Tenthredinoidea	Diprionidae	Diprioninae	Diprioninae	Neodiprion	sp1	7	Gokhman, 2003	0
Tenthredinoidea	Diprionidae	Diprioninae	Diprioninae	Neodiprion	sp2	8	Gokhman, 2003	0
Tenthredinoidea	Diprionidae	Diprioninae	Diprioninae	Neodiprion	swainei	7.5	Gokhman, 2003	0
Tenthredinoidea	Diprionidae	Diprioninae	Diprioninae	Neodiprion	taedaetaedae	7	Gokhman, 2003	0
Tenthredinoidea	Diprionidae	Diprioninae	Diprioninae	Neodiprion	tsugae	7	Gokhman, 2003	0
Tenthredinoidea	Diprionidae	Diprioninae	Diprioninae	Neodiprion	virginiana	7	Gokhman, 2003	0
Tenthredinoidea	Diprionidae	Monocteninae	Monocteninae	Monoctenus	nipponicus	15	Gokhman, 2003	0
Tenthredinoidea	Diprionidae	Monocteninae	Monocteninae	Monoctenus	suffusus	7	Gokhman, 2003	0
Tenthredinoidea	Pergidae	Pergidae	Pergidae	Perga	sp	8	Gokhman, 2003	0
Tenthredinoidea	Pergidae	Pergidae	Pergidae	Philomastix	sp	8	Gokhman, 2003	0
Tenthredinoidea	Pergidae	Pergidae	Pergidae	Pterygophorus	sp	8	Gokhman, 2003	0
Tenthredinoidea	Tenthredinidae	Allantinae	Allantinae	Allantus	luctifer	8	Gokhman, 2003	0
Tenthredinoidea	Tenthredinidae	Allantinae	Allantinae	Allantus	meridionalis	9	Gokhman, 2003	0
Tenthredinoidea	Tenthredinidae	Allantinae	Allantinae	Allantus	nakabusensis	10	Gokhman, 2003	0
Tenthredinoidea	Tenthredinidae	Allantinae	Allantinae	Allantus	sp	8	Gokhman, 2003	0
Tenthredinoidea	Tenthredinidae	Allantinae	Allantinae	Ametastegia	geranii	9	Gokhman, 2003	0
Tenthredinoidea	Tenthredinidae	Allantinae	Allantinae	Ametastegia	pallipes	6	Gokhman, 2003	0
Tenthredinoidea	Tenthredinidae	Allantinae	Allantinae	Asiemphytus	albilabris	15	Gokhman, 2003	0
Tenthredinoidea	Tenthredinidae	Allantinae	Allantinae	Athalia	bicolor	6	Gokhman, 2003	0
Tenthredinoidea	Tenthredinidae	Allantinae	Allantinae	Athalia	cordata	6	Gokhman, 2003	0
Tenthredinoidea	Tenthredinidae	Allantinae	Allantinae	Athalia	japonica	8	Gokhman, 2003	0
Tenthredinoidea	Tenthredinidae	Allantinae	Allantinae	Athalia	kashmirensis	6	Gokhman, 2003	0
Tenthredinoidea	Tenthredinidae	Allantinae	Allantinae	Athalia	lugensinfumata	8	Gokhman, 2003	0
Tenthredinoidea	Tenthredinidae	Allantinae	Allantinae	Athalia	rosaerosae	8	Gokhman, 2003	0
Tenthredinoidea	Tenthredinidae	Allantinae	Allantinae	Athalia	rosaeruficornis	8	Gokhman, 2003	0
Tenthredinoidea	Tenthredinidae	Allantinae	Allantinae	Empria	sp	15	Gokhman, 2003	0
Tenthredinoidea	Tenthredinidae	Allantinae	Allantinae	Empronus	obsoletus	10	Gokhman, 2003	0
Tenthredinoidea	Tenthredinidae	Allantinae	Allantinae	Eriocampa	mitsukurii	9	Gokhman, 2003	0
Tenthredinoidea	Tenthredinidae	Allantinae	Allantinae	Hemibeleses	nigriceps	16	Gokhman, 2003	0
Tenthredinoidea	Tenthredinidae	Allantinae	Allantinae	Monosoma	pulveratum	8	Gokhman, 2003	0
Tenthredinoidea	Tenthredinidae	Allantinae	Allantinae	Taxonus	alboscutellatus	9	Gokhman, 2003	0
Tenthredinoidea	Tenthredinidae	Blennocampinae	Blennocampinae	Eutomostethus	juncivorus	6	Gokhman, 2003	0
Tenthredinoidea	Tenthredinidae	Blennocampinae	Blennocampinae	Paracharactus	leucopodus	10	Gokhman, 2003	0
Tenthredinoidea	Tenthredinidae	Dolerinae	Dolerinae	Loderus	eversmanniobscurus	14	Gokhman, 2003	0
Tenthredinoidea	Tenthredinidae	Dolerinae	Dolerinae	Loderus	genucinctusinsulicola	11	Gokhman, 2003	0
Tenthredinoidea	Tenthredinidae	Nematinae	Nematinae	Anoplonyx	sp	8	Gokhman, 2003	0
Tenthredinoidea	Tenthredinidae	Nematinae	Nematinae	Cladius	morio	6	Gokhman, 2003	0
Tenthredinoidea	Tenthredinidae	Nematinae	Nematinae	Cladius	pectinicornis	6	Gokhman, 2003	0
Tenthredinoidea	Tenthredinidae	Nematinae	Nematinae	Croesus	japonicus	8	Gokhman, 2003	0
Tenthredinoidea	Tenthredinidae	Nematinae	Nematinae	Croesus	septentrionalis	8	Gokhman, 2003	0
Tenthredinoidea	Tenthredinidae	Nematinae	Nematinae	Croesus	varus	8	Gokhman, 2003	0
Tenthredinoidea	Tenthredinidae	Nematinae	Nematinae	Hemichroa	alni	9	Gokhman, 2003	0
Tenthredinoidea	Tenthredinidae	Nematinae	Nematinae	Nematinus	fuscipennis	8	Gokhman, 2003	0
Tenthredinoidea	Tenthredinidae	Nematinae	Nematinae	Nematinus	luteus	8	Gokhman, 2003	0
Tenthredinoidea	Tenthredinidae	Nematinae	Nematinae	Nematinus	willigkiae	8	Gokhman, 2003	0
Tenthredinoidea	Tenthredinidae	Nematinae	Nematinae	Nematus	alaskaensis	8	Gokhman, 2003	0
Tenthredinoidea	Tenthredinidae	Nematinae	Nematinae	Nematus	dimmockii	8	Gokhman, 2003	0
Tenthredinoidea	Tenthredinidae	Nematinae	Nematinae	Nematus	erichsonii	7	Gokhman, 2003	0
Tenthredinoidea	Tenthredinidae	Nematinae	Nematinae	Nematus	geniculatus	8	Gokhman, 2003	0
Tenthredinoidea	Tenthredinidae	Nematinae	Nematinae	Nematus	leucotrochus	9	Gokhman, 2003	0
Tenthredinoidea	Tenthredinidae	Nematinae	Nematinae	Nematus	lucidus	8	Gokhman, 2003	0
Tenthredinoidea	Tenthredinidae	Nematinae	Nematinae	Nematus	melanaspis	8	Gokhman, 2003	0
Tenthredinoidea	Tenthredinidae	Nematinae	Nematinae	Nematus	nigricornis	8	Gokhman, 2003	0
Tenthredinoidea	Tenthredinidae	Nematinae	Nematinae	Nematus	obductus	8	Gokhman, 2003	0
Tenthredinoidea	Tenthredinidae	Nematinae	Nematinae	Nematus	olfaciens	9	Gokhman, 2003	0
Tenthredinoidea	Tenthredinidae	Nematinae	Nematinae	Nematus	pallipes	8	Gokhman, 2003	0
Tenthredinoidea	Tenthredinidae	Nematinae	Nematinae	Nematus	pavidus	8	Gokhman, 2003	0
Tenthredinoidea	Tenthredinidae	Nematinae	Nematinae	Nematus	ribesii	9	Gokhman, 2003	0
Tenthredinoidea	Tenthredinidae	Nematinae	Nematinae	Nematus	ruficornis	8	Gokhman, 2003	0
Tenthredinoidea	Tenthredinidae	Nematinae	Nematinae	Nematus	rufipes	8	Gokhman, 2003	0
Tenthredinoidea	Tenthredinidae	Nematinae	Nematinae	Nematus	sp	9	Gokhman, 2003	0
Tenthredinoidea	Tenthredinidae	Nematinae	Nematinae	Nematus	sp1	7	Gokhman, 2003	0
Tenthredinoidea	Tenthredinidae	Nematinae	Nematinae	Nematus	sp2	8	Gokhman, 2003	0
Tenthredinoidea	Tenthredinidae	Nematinae	Nematinae	Nematus	sp3	8	Gokhman, 2003	0
Tenthredinoidea	Tenthredinidae	Nematinae	Nematinae	Nematus	viminalis	8	Gokhman, 2003	0
Tenthredinoidea	Tenthredinidae	Nematinae	Nematinae	Nematus	viridescens	8	Gokhman, 2003	0
Tenthredinoidea	Tenthredinidae	Nematinae	Nematinae	Phyllocolpa	sp	9	Gokhman, 2003	0
Tenthredinoidea	Tenthredinidae	Nematinae	Nematinae	Priophorus	varipes	6	Gokhman, 2003	0
Tenthredinoidea	Tenthredinidae	Selandriinae	Selandriinae	Alphostromboceros	konowi	7	Gokhman, 2003	0
Tenthredinoidea	Tenthredinidae	Selandriinae	Selandriinae	Aneugmenus	japonicus	7	Gokhman, 2003	0
Tenthredinoidea	Tenthredinidae	Selandriinae	Selandriinae	Aneugmenus	kiotonis	7	Gokhman, 2003	0
Tenthredinoidea	Tenthredinidae	Selandriinae	Selandriinae	Aneugmenus	stramineipes	8	Gokhman, 2003	0
Tenthredinoidea	Tenthredinidae	Selandriinae	Selandriinae	Birka	carinifrons	7	Gokhman, 2003	0
Tenthredinoidea	Tenthredinidae	Selandriinae	Selandriinae	Dolerus	aeneus	8	Gokhman, 2003	0
Tenthredinoidea	Tenthredinidae	Selandriinae	Selandriinae	Dolerus	ephippiatus	8	Gokhman, 2003	0
Tenthredinoidea	Tenthredinidae	Selandriinae	Selandriinae	Dolerus	gessneri	8	Gokhman, 2003	0
Tenthredinoidea	Tenthredinidae	Selandriinae	Selandriinae	Dolerus	hematodes	8	Gokhman, 2003	0
Tenthredinoidea	Tenthredinidae	Selandriinae	Selandriinae	Dolerus	lewisii	14	Gokhman, 2003	0
Tenthredinoidea	Tenthredinidae	Selandriinae	Selandriinae	Dolerus	niger	8	Gokhman, 2003	0
Tenthredinoidea	Tenthredinidae	Selandriinae	Selandriinae	Dolerus	nigratus	8	Gokhman, 2003	0
Tenthredinoidea	Tenthredinidae	Selandriinae	Selandriinae	Dolerus	similisjaponicus	9	Gokhman, 2003	0
Tenthredinoidea	Tenthredinidae	Selandriinae	Selandriinae	Dolerus	subfasciatus	9	Gokhman, 2003	0
Tenthredinoidea	Tenthredinidae	Selandriinae	Selandriinae	Dolerus	varispinus	8	Gokhman, 2003	0
Tenthredinoidea	Tenthredinidae	Selandriinae	Selandriinae	Dolerus	yokohamensis	8	Gokhman, 2003	0
Tenthredinoidea	Tenthredinidae	Selandriinae	Selandriinae	Dulophanes	morio	6	Gokhman, 2003	0
Tenthredinoidea	Tenthredinidae	Selandriinae	Selandriinae	Heptamelus(Heptamelus)	ochroleucus	10	Gokhman, 2003	0
Tenthredinoidea	Tenthredinidae	Selandriinae	Selandriinae	Heptamelus(Pseudoheptamelus)	runari	7	Gokhman, 2003	0
Tenthredinoidea	Tenthredinidae	Selandriinae	Selandriinae	Neostromboceros	itoi	6	Gokhman, 2003	0
Tenthredinoidea	Tenthredinidae	Selandriinae	Selandriinae	Neostromboceros	nipponicus	7	Gokhman, 2003	0
Tenthredinoidea	Tenthredinidae	Selandriinae	Selandriinae	Neostromboceros	okinawaensis	7	Gokhman, 2003	0
Tenthredinoidea	Tenthredinidae	Selandriinae	Selandriinae	Neostromboceros	sinanensis	7	Gokhman, 2003	0
Tenthredinoidea	Tenthredinidae	Selandriinae	Selandriinae	Pseudohemitaxonus	dryopteridis	5	Gokhman, 2003	0
Tenthredinoidea	Tenthredinidae	Selandriinae	Selandriinae	Rocalia	japonica	11	Gokhman, 2003	0
Tenthredinoidea	Tenthredinidae	Selandriinae	Selandriinae	Rocalia	longipennis	9	Gokhman, 2003	0
Tenthredinoidea	Tenthredinidae	Selandriinae	Selandriinae	Rocalia	sp	8	Gokhman, 2003	0
Tenthredinoidea	Tenthredinidae	Selandriinae	Selandriinae	Stromboceros	koebelei	7	Gokhman, 2003	0
Tenthredinoidea	Tenthredinidae	Selandriinae	Selandriinae	Strongylogaster	blechni	9	Gokhman, 2003	0
Tenthredinoidea	Tenthredinidae	Selandriinae	Selandriinae	Strongylogaster	filicis	8	Gokhman, 2003	0
Tenthredinoidea	Tenthredinidae	Selandriinae	Selandriinae	Strongylogaster	lineata	8	Gokhman, 2003	0
Tenthredinoidea	Tenthredinidae	Selandriinae	Selandriinae	Strongylogaster	macula	7	Gokhman, 2003	0
Tenthredinoidea	Tenthredinidae	Selandriinae	Selandriinae	Strongylogaster	mixta	9	Gokhman, 2003	0
Tenthredinoidea	Tenthredinidae	Selandriinae	Selandriinae	Strongylogaster	moiwana	9	Gokhman, 2003	0
Tenthredinoidea	Tenthredinidae	Selandriinae	Selandriinae	Strongylogaster	onocleae	8	Gokhman, 2003	0
Tenthredinoidea	Tenthredinidae	Selandriinae	Selandriinae	Strongylogaster	osmundae	7	Gokhman, 2003	0
Tenthredinoidea	Tenthredinidae	Selandriinae	Selandriinae	Strongylogaster	ruber	9	Gokhman, 2003	0
Tenthredinoidea	Tenthredinidae	Selandriinae	Selandriinae	Strongylogaster	secunda	9	Gokhman, 2003	0
Tenthredinoidea	Tenthredinidae	Selandriinae	Selandriinae	Strongylogaster	tambensis	7	Gokhman, 2003	0
Tenthredinoidea	Tenthredinidae	Selandriinae	Selandriinae	Thrinax	athyrii	6	Gokhman, 2003	0
Tenthredinoidea	Tenthredinidae	Selandriinae	Selandriinae	Thrinax	japonicus	8.5	Gokhman, 2003	0
Tenthredinoidea	Tenthredinidae	Selandriinae	Selandriinae	Thrinax	melanogyne	6	Gokhman, 2003	0
Tenthredinoidea	Tenthredinidae	Selandriinae	Selandriinae	Thrinax	minomensis	8	Gokhman, 2003	0
Tenthredinoidea	Tenthredinidae	Selandriinae	Selandriinae	Thrinax	paucipunctatus	6	Gokhman, 2003	0
Tenthredinoidea	Tenthredinidae	Selandriinae	Selandriinae	Thrinax	sasayamensis	6	Gokhman, 2003	0
Tenthredinoidea	Tenthredinidae	Selandriinae	Selandriinae	Thrinax	struthiopteridis	6	Gokhman, 2003	0
Tenthredinoidea	Tenthredinidae	Selandriinae	Selandriinae	Thrinax	tokunagai	7	Gokhman, 2003	0
Tenthredinoidea	Tenthredinidae	Tenthredininae	Tenthredininae	Aglaostigma	albicincta	15	Gokhman, 2003	0
Tenthredinoidea	Tenthredinidae	Tenthredininae	Tenthredininae	Aglaostigma	amoorensis	16	Gokhman, 2003	0
Tenthredinoidea	Tenthredinidae	Tenthredininae	Tenthredininae	Aglaostigma	aucupariae	12	Gokhman, 2003	0
Tenthredinoidea	Tenthredinidae	Tenthredininae	Tenthredininae	Aglaostigma	nebulosa	10	Gokhman, 2003	0
Tenthredinoidea	Tenthredinidae	Tenthredininae	Tenthredininae	Aglaostigma	occipitosa	17	Gokhman, 2003	0
Tenthredinoidea	Tenthredinidae	Tenthredininae	Tenthredininae	Aglaostigma	sapporonis	9	Gokhman, 2003	0
Tenthredinoidea	Tenthredinidae	Tenthredininae	Tenthredininae	Aglaostigma	sp	22	Gokhman, 2003	0
Tenthredinoidea	Tenthredinidae	Tenthredininae	Tenthredininae	Corymbas	fujisana	10	Gokhman, 2003	0
Tenthredinoidea	Tenthredinidae	Tenthredininae	Tenthredininae	Corymbas	nipponica	10	Gokhman, 2003	0
Tenthredinoidea	Tenthredinidae	Tenthredininae	Tenthredininae	Elinora	koehleri	10	Gokhman, 2003	0
Tenthredinoidea	Tenthredinidae	Tenthredininae	Tenthredininae	Lagidina	irritans	18	Gokhman, 2003	0
Tenthredinoidea	Tenthredinidae	Tenthredininae	Tenthredininae	Lagidina	platycerus	18	Gokhman, 2003	0
Tenthredinoidea	Tenthredinidae	Tenthredininae	Tenthredininae	Macrophya	albipuncta	8	Gokhman, 2003	0
Tenthredinoidea	Tenthredinidae	Tenthredininae	Tenthredininae	Macrophya	annulitibia	10	Gokhman, 2003	0
Tenthredinoidea	Tenthredinidae	Tenthredininae	Tenthredininae	Macrophya	apicalis	8	Gokhman, 2003	0
Tenthredinoidea	Tenthredinidae	Tenthredininae	Tenthredininae	Macrophya	carbonaria	10	Gokhman, 2003	0
Tenthredinoidea	Tenthredinidae	Tenthredininae	Tenthredininae	Macrophya	coxalis	10	Gokhman, 2003	0
Tenthredinoidea	Tenthredinidae	Tenthredininae	Tenthredininae	Macrophya	esakiiexilis	8	Gokhman, 2003	0
Tenthredinoidea	Tenthredinidae	Tenthredininae	Tenthredininae	Macrophya	falsifica	10	Gokhman, 2003	0
Tenthredinoidea	Tenthredinidae	Tenthredininae	Tenthredininae	Macrophya	fascipennis	12	Gokhman, 2003	0
Tenthredinoidea	Tenthredinidae	Tenthredininae	Tenthredininae	Macrophya	imitator	8	Gokhman, 2003	0
Tenthredinoidea	Tenthredinidae	Tenthredininae	Tenthredininae	Macrophya	infumata	9	Gokhman, 2003	0
Tenthredinoidea	Tenthredinidae	Tenthredininae	Tenthredininae	Macrophya	malaisei	10	Gokhman, 2003	0
Tenthredinoidea	Tenthredinidae	Tenthredininae	Tenthredininae	Macrophya	montana	8	Gokhman, 2003	0
Tenthredinoidea	Tenthredinidae	Tenthredininae	Tenthredininae	Macrophya	punctumalbum	10	Gokhman, 2003	0
Tenthredinoidea	Tenthredinidae	Tenthredininae	Tenthredininae	Macrophya	ribis	12	Gokhman, 2003	0
Tenthredinoidea	Tenthredinidae	Tenthredininae	Tenthredininae	Macrophya	rohweri	10	Gokhman, 2003	0
Tenthredinoidea	Tenthredinidae	Tenthredininae	Tenthredininae	Macrophya	rufipes	10	Gokhman, 2003	0
Tenthredinoidea	Tenthredinidae	Tenthredininae	Tenthredininae	Macrophya	sp	10	Gokhman, 2003	0
Tenthredinoidea	Tenthredinidae	Tenthredininae	Tenthredininae	Macrophya	timida	10	Gokhman, 2003	0
Tenthredinoidea	Tenthredinidae	Tenthredininae	Tenthredininae	Pachyprotasis	asteris	10	Gokhman, 2003	0
Tenthredinoidea	Tenthredinidae	Tenthredininae	Tenthredininae	Pachyprotasis	caerulescenskashmirica	9	Gokhman, 2003	0
Tenthredinoidea	Tenthredinidae	Tenthredininae	Tenthredininae	Pachyprotasis	erratica	10	Gokhman, 2003	0
Tenthredinoidea	Tenthredinidae	Tenthredininae	Tenthredininae	Pachyprotasis	fukii	10	Gokhman, 2003	0
Tenthredinoidea	Tenthredinidae	Tenthredininae	Tenthredininae	Pachyprotasis	hayasuensis	10	Gokhman, 2003	0
Tenthredinoidea	Tenthredinidae	Tenthredininae	Tenthredininae	Pachyprotasis	hiensis	10	Gokhman, 2003	0
Tenthredinoidea	Tenthredinidae	Tenthredininae	Tenthredininae	Pachyprotasis	hiyodorii	10	Gokhman, 2003	0
Tenthredinoidea	Tenthredinidae	Tenthredininae	Tenthredininae	Pachyprotasis	iwatai	10	Gokhman, 2003	0
Tenthredinoidea	Tenthredinidae	Tenthredininae	Tenthredininae	Pachyprotasis	longicornis	10	Gokhman, 2003	0
Tenthredinoidea	Tenthredinidae	Tenthredininae	Tenthredininae	Pachyprotasis	Malaise	11	Gokhman, 2003	0
Tenthredinoidea	Tenthredinidae	Tenthredininae	Tenthredininae	Pachyprotasis	malaisei	11	Gokhman, 2003	0
Tenthredinoidea	Tenthredinidae	Tenthredininae	Tenthredininae	Pachyprotasis	nigrinotata	10	Gokhman, 2003	0
Tenthredinoidea	Tenthredinidae	Tenthredininae	Tenthredininae	Pachyprotasis	nogusai	10	Gokhman, 2003	0
Tenthredinoidea	Tenthredinidae	Tenthredininae	Tenthredininae	Pachyprotasis	okutanii	10	Gokhman, 2003	0
Tenthredinoidea	Tenthredinidae	Tenthredininae	Tenthredininae	Pachyprotasis	pallidiventris	10	Gokhman, 2003	0
Tenthredinoidea	Tenthredinidae	Tenthredininae	Tenthredininae	Pachyprotasis	rapae	10	Gokhman, 2003	0
Tenthredinoidea	Tenthredinidae	Tenthredininae	Tenthredininae	Pachyprotasis	sasabensis	10	Gokhman, 2003	0
Tenthredinoidea	Tenthredinidae	Tenthredininae	Tenthredininae	Pachyprotasis	sawadai	10	Gokhman, 2003	0
Tenthredinoidea	Tenthredinidae	Tenthredininae	Tenthredininae	Pachyprotasis	sengaminensis	10	Gokhman, 2003	0
Tenthredinoidea	Tenthredinidae	Tenthredininae	Tenthredininae	Pachyprotasis	serii	10	Gokhman, 2003	0
Tenthredinoidea	Tenthredinidae	Tenthredininae	Tenthredininae	Pachyprotasis	sp1	10	Gokhman, 2003	0
Tenthredinoidea	Tenthredinidae	Tenthredininae	Tenthredininae	Pachyprotasis	sp10	11	Gokhman, 2003	0
Tenthredinoidea	Tenthredinidae	Tenthredininae	Tenthredininae	Pachyprotasis	sp2	10	Gokhman, 2003	0
Tenthredinoidea	Tenthredinidae	Tenthredininae	Tenthredininae	Pachyprotasis	sp3	10	Gokhman, 2003	0
Tenthredinoidea	Tenthredinidae	Tenthredininae	Tenthredininae	Pachyprotasis	sp4	10	Gokhman, 2003	0
Tenthredinoidea	Tenthredinidae	Tenthredininae	Tenthredininae	Pachyprotasis	sp5	10	Gokhman, 2003	0
Tenthredinoidea	Tenthredinidae	Tenthredininae	Tenthredininae	Pachyprotasis	sp6	10	Gokhman, 2003	0
Tenthredinoidea	Tenthredinidae	Tenthredininae	Tenthredininae	Pachyprotasis	sp7	10	Gokhman, 2003	0
Tenthredinoidea	Tenthredinidae	Tenthredininae	Tenthredininae	Pachyprotasis	sp8	10	Gokhman, 2003	0
Tenthredinoidea	Tenthredinidae	Tenthredininae	Tenthredininae	Pachyprotasis	sp9	10	Gokhman, 2003	0
Tenthredinoidea	Tenthredinidae	Tenthredininae	Tenthredininae	Pachyprotasis	tanakai	10	Gokhman, 2003	0
Tenthredinoidea	Tenthredinidae	Tenthredininae	Tenthredininae	Pachyprotasis	volatilis	10	Gokhman, 2003	0
Tenthredinoidea	Tenthredinidae	Tenthredininae	Tenthredininae	Pachyprotasis	yamahakkai	10	Gokhman, 2003	0
Tenthredinoidea	Tenthredinidae	Tenthredininae	Tenthredininae	Pachyprotasis	zukaensis	10	Gokhman, 2003	0
Tenthredinoidea	Tenthredinidae	Tenthredininae	Tenthredininae	Perineura	esakii	17	Gokhman, 2003	0
Tenthredinoidea	Tenthredinidae	Tenthredininae	Tenthredininae	Perineura	japonica	17	Gokhman, 2003	0
Tenthredinoidea	Tenthredinidae	Tenthredininae	Tenthredininae	Perineura	okutanii	17	Gokhman, 2003	0
Tenthredinoidea	Tenthredinidae	Tenthredininae	Tenthredininae	Perineura	pictipennis	17	Gokhman, 2003	0
Tenthredinoidea	Tenthredinidae	Tenthredininae	Tenthredininae	Perineura	sp	17	Gokhman, 2003	0
Tenthredinoidea	Tenthredinidae	Tenthredininae	Tenthredininae	Propodea	fentoni	10	Gokhman, 2003	0
Tenthredinoidea	Tenthredinidae	Tenthredininae	Tenthredininae	Siobla	ferox	9	Gokhman, 2003	0
Tenthredinoidea	Tenthredinidae	Tenthredininae	Tenthredininae	Siobla	metallica	9	Gokhman, 2003	0
Tenthredinoidea	Tenthredinidae	Tenthredininae	Tenthredininae	Siobla	ruficornis	9	Gokhman, 2003	0
Tenthredinoidea	Tenthredinidae	Tenthredininae	Tenthredininae	Siobla	sturmi	9	Gokhman, 2003	0
Tenthredinoidea	Tenthredinidae	Tenthredininae	Tenthredininae	Siobla	venustaapicalis	9	Gokhman, 2003	0
Tenthredinoidea	Tenthredinidae	Tenthredininae	Tenthredininae	Tenthredo	abdominalis	10	Gokhman, 2003	0
Tenthredinoidea	Tenthredinidae	Tenthredininae	Tenthredininae	Tenthredo	amoena	18	Gokhman, 2003	0
Tenthredinoidea	Tenthredinidae	Tenthredininae	Tenthredininae	Tenthredo	angustiannulata	8	Gokhman, 2003	0
Tenthredinoidea	Tenthredinidae	Tenthredininae	Tenthredininae	Tenthredo	arcuata	12.5	Gokhman, 2003	0
Tenthredinoidea	Tenthredinidae	Tenthredininae	Tenthredininae	Tenthredo	atra	10	Gokhman, 2003	0
Tenthredinoidea	Tenthredinidae	Tenthredininae	Tenthredininae	Tenthredo	basizonata	9	Gokhman, 2003	0
Tenthredinoidea	Tenthredinidae	Tenthredininae	Tenthredininae	Tenthredo	bipunctula	10	Gokhman, 2003	0
Tenthredinoidea	Tenthredinidae	Tenthredininae	Tenthredininae	Tenthredo	brevicornis	19.5	Gokhman, 2003	0
Tenthredinoidea	Tenthredinidae	Tenthredininae	Tenthredininae	Tenthredo	colon	10	Gokhman, 2003	0
Tenthredinoidea	Tenthredinidae	Tenthredininae	Tenthredininae	Tenthredo	contusa	10	Gokhman, 2003	0
Tenthredinoidea	Tenthredinidae	Tenthredininae	Tenthredininae	Tenthredo	convergenata	10	Gokhman, 2003	0
Tenthredinoidea	Tenthredinidae	Tenthredininae	Tenthredininae	Tenthredo	crassa	10	Gokhman, 2003	0
Tenthredinoidea	Tenthredinidae	Tenthredininae	Tenthredininae	Tenthredo	cylindrica	10	Gokhman, 2003	0
Tenthredinoidea	Tenthredinidae	Tenthredininae	Tenthredininae	Tenthredo	decens	10	Gokhman, 2003	0
Tenthredinoidea	Tenthredinidae	Tenthredininae	Tenthredininae	Tenthredo	dentina	10	Gokhman, 2003	0
Tenthredinoidea	Tenthredinidae	Tenthredininae	Tenthredininae	Tenthredo	fagi	13	Gokhman, 2003	0
Tenthredinoidea	Tenthredinidae	Tenthredininae	Tenthredininae	Tenthredo	ferruginea	11	Gokhman, 2003	0
Tenthredinoidea	Tenthredinidae	Tenthredininae	Tenthredininae	Tenthredo	finschiseguro	10	Gokhman, 2003	0
Tenthredinoidea	Tenthredinidae	Tenthredininae	Tenthredininae	Tenthredo	flavomandibulata	10	Gokhman, 2003	0
Tenthredinoidea	Tenthredinidae	Tenthredininae	Tenthredininae	Tenthredo	fortunei	12	Gokhman, 2003	0
Tenthredinoidea	Tenthredinidae	Tenthredininae	Tenthredininae	Tenthredo	fukaii	10	Gokhman, 2003	0
Tenthredinoidea	Tenthredinidae	Tenthredininae	Tenthredininae	Tenthredo	fulvaadusta	10	Gokhman, 2003	0
Tenthredinoidea	Tenthredinidae	Tenthredininae	Tenthredininae	Tenthredo	fuscoterminata	11	Gokhman, 2003	0
Tenthredinoidea	Tenthredinidae	Tenthredininae	Tenthredininae	Tenthredo	gifui	12	Gokhman, 2003	0
Tenthredinoidea	Tenthredinidae	Tenthredininae	Tenthredininae	Tenthredo	hilaris	9	Gokhman, 2003	0
Tenthredinoidea	Tenthredinidae	Tenthredininae	Tenthredininae	Tenthredo	hokkaidonis	10	Gokhman, 2003	0
Tenthredinoidea	Tenthredinidae	Tenthredininae	Tenthredininae	Tenthredo	japonica	10	Gokhman, 2003	0
Tenthredinoidea	Tenthredinidae	Tenthredininae	Tenthredininae	Tenthredo	jozana	9	Gokhman, 2003	0
Tenthredinoidea	Tenthredinidae	Tenthredininae	Tenthredininae	Tenthredo	latifasciata	10	Gokhman, 2003	0
Tenthredinoidea	Tenthredinidae	Tenthredininae	Tenthredininae	Tenthredo	limbata	10	Gokhman, 2003	0
Tenthredinoidea	Tenthredinidae	Tenthredininae	Tenthredininae	Tenthredo	livida	10	Gokhman, 2003	0
Tenthredinoidea	Tenthredinidae	Tenthredininae	Tenthredininae	Tenthredo	mandibularis	10	Gokhman, 2003	0
Tenthredinoidea	Tenthredinidae	Tenthredininae	Tenthredininae	Tenthredo	marginella	11	Gokhman, 2003	0
Tenthredinoidea	Tenthredinidae	Tenthredininae	Tenthredininae	Tenthredo	matsumurai	19	Gokhman, 2003	0
Tenthredinoidea	Tenthredinidae	Tenthredininae	Tenthredininae	Tenthredo	melanogastra	10	Gokhman, 2003	0
Tenthredinoidea	Tenthredinidae	Tenthredininae	Tenthredininae	Tenthredo	mesomelas	10	Gokhman, 2003	0
Tenthredinoidea	Tenthredinidae	Tenthredininae	Tenthredininae	Tenthredo	mortivaga	10	Gokhman, 2003	0
Tenthredinoidea	Tenthredinidae	Tenthredininae	Tenthredininae	Tenthredo	nigropicta	10	Gokhman, 2003	0
Tenthredinoidea	Tenthredinidae	Tenthredininae	Tenthredininae	Tenthredo	nitidiceps	10	Gokhman, 2003	0
Tenthredinoidea	Tenthredinidae	Tenthredininae	Tenthredininae	Tenthredo	notha	19	Gokhman, 2003	0
Tenthredinoidea	Tenthredinidae	Tenthredininae	Tenthredininae	Tenthredo	obsoleta	10	Gokhman, 2003	0
Tenthredinoidea	Tenthredinidae	Tenthredininae	Tenthredininae	Tenthredo	olivacea	10	Gokhman, 2003	0
Tenthredinoidea	Tenthredinidae	Tenthredininae	Tenthredininae	Tenthredo	omissa	10	Gokhman, 2003	0
Tenthredinoidea	Tenthredinidae	Tenthredininae	Tenthredininae	Tenthredo	opaciceps	10	Gokhman, 2003	0
Tenthredinoidea	Tenthredinidae	Tenthredininae	Tenthredininae	Tenthredo	opposita	9	Gokhman, 2003	0
Tenthredinoidea	Tenthredinidae	Tenthredininae	Tenthredininae	Tenthredo	ornatula	10	Gokhman, 2003	0
Tenthredinoidea	Tenthredinidae	Tenthredininae	Tenthredininae	Tenthredo	picticornis	10	Gokhman, 2003	0
Tenthredinoidea	Tenthredinidae	Tenthredininae	Tenthredininae	Tenthredo	platycera	10	Gokhman, 2003	0
Tenthredinoidea	Tenthredinidae	Tenthredininae	Tenthredininae	Tenthredo	procincta	10	Gokhman, 2003	0
Tenthredinoidea	Tenthredinidae	Tenthredininae	Tenthredininae	Tenthredo	providens	10	Gokhman, 2003	0
Tenthredinoidea	Tenthredinidae	Tenthredininae	Tenthredininae	Tenthredo	pseudolivacea	10	Gokhman, 2003	0
Tenthredinoidea	Tenthredinidae	Tenthredininae	Tenthredininae	Tenthredo	rubrocaudata	10	Gokhman, 2003	0
Tenthredinoidea	Tenthredinidae	Tenthredininae	Tenthredininae	Tenthredo	solitaria	10	Gokhman, 2003	0
Tenthredinoidea	Tenthredinidae	Tenthredininae	Tenthredininae	Tenthredo	sp	9	Gokhman, 2003	0
Tenthredinoidea	Tenthredinidae	Tenthredininae	Tenthredininae	Tenthredo	sp1	10	Gokhman, 2003	0
Tenthredinoidea	Tenthredinidae	Tenthredininae	Tenthredininae	Tenthredo	sp2	10	Gokhman, 2003	0
Tenthredinoidea	Tenthredinidae	Tenthredininae	Tenthredininae	Tenthredo	sp3	10	Gokhman, 2003	0
Tenthredinoidea	Tenthredinidae	Tenthredininae	Tenthredininae	Tenthredo	sp4	10	Gokhman, 2003	0
Tenthredinoidea	Tenthredinidae	Tenthredininae	Tenthredininae	Tenthredo	sp5	10	Gokhman, 2003	0
Tenthredinoidea	Tenthredinidae	Tenthredininae	Tenthredininae	Tenthredo	sp6	10	Gokhman, 2003	0
Tenthredinoidea	Tenthredinidae	Tenthredininae	Tenthredininae	Tenthredo	subolivacea	10	Gokhman, 2003	0
Tenthredinoidea	Tenthredinidae	Tenthredininae	Tenthredininae	Tenthredo	takeuchii	10	Gokhman, 2003	0
Tenthredinoidea	Tenthredinidae	Tenthredininae	Tenthredininae	Tenthredo	temula	10	Gokhman, 2003	0
Tenthredinoidea	Tenthredinidae	Tenthredininae	Tenthredininae	Tenthredo	ussuriensis	10	Gokhman, 2003	0
Tenthredinoidea	Tenthredinidae	Tenthredininae	Tenthredininae	Tenthredo	velox	10	Gokhman, 2003	0
Tenthredinoidea	Tenthredinidae	Tenthredininae	Tenthredininae	Tenthredo	viridatrix	10	Gokhman, 2003	0
Tenthredinoidea	Tenthredinidae	Tenthredininae	Tenthredininae	Tenthredo	viridis	12	Gokhman, 2003	0
Tenthredinoidea	Tenthredinidae	Tenthredininae	Tenthredininae	Tenthredopsis	carinata	8	Gokhman, 2003	0
Tenthredinoidea	Tenthredinidae	Tenthredininae	Tenthredininae	Tenthredopsis	litterata	9	Gokhman, 2003	0
Tenthredinoidea	Tenthredinidae	Tenthredininae	Tenthredininae	Tenthredopsis	nassata	9	Gokhman, 2003	0
Tenthredinoidea	Tenthredinidae	Tenthredininae	Tenthredininae	Tenthredopsis	sp1	8	Gokhman, 2003	0
Tenthredinoidea	Tenthredinidae	Tenthredininae	Tenthredininae	Tenthredopsis	sp2	8	Gokhman, 2003	0
Tenthredinoidea	Tenthredinidae	Tenthredininae	Tenthredininae	Tenthredopsis	sp3	8	Gokhman, 2003	0
Vespoidea	Eumenidae	Eumeninae	Eumeninae	Ancistrocerus	adiabatuscytainus	6	Goodpasture, 1974	0
Vespoidea	Eumenidae	Eumeninae	Eumeninae	Ancistrocerus	densepilloserus	6	Hoshiba&Imai, 1993	0
Vespoidea	Eumenidae	Eumeninae	Eumeninae	Ancistrocerus	simulator	7	Goodpasture, 1974	0
Vespoidea	Eumenidae	Eumeninae	Eumeninae	Ancistrocerus	spilogaster	6	Goodpasture, 1974	0
Vespoidea	Eumenidae	Eumeninae	Eumeninae	Ancistrocerus	tuberculicepssutterianus	10	Goodpasture, 1974	0
Vespoidea	Eumenidae	Eumeninae	Eumeninae	Discoelius	japonicus	12	Hoshiba&Imai, 1993	0
Vespoidea	Eumenidae	Eumeninae	Eumeninae	Euodynerus	foraminatus scutellaris	8	Goodpasture, 1974	0
Vespoidea	Eumenidae	Eumeninae	Eumeninae	Euodynerus	quadrifasciatus	5	Hoshiba&Imai, 1993	0
Vespoidea	Eumenidae	Eumeninae	Eumeninae	Stenodynerus	frauenfeldi	10	Hoshiba&Imai, 1993	0
Vespoidea	Formicidae	Aenictidae	Aenictini	Aenictus	brevicornis	12	Lorite&Palomeque, 2010	1			0	Buschinger, 2009
Vespoidea	Formicidae	Aenictidae	Aenictini	Aenictus	laeviceps	11	Lorite&Palomeque, 2010	1	97500	Kaspari&Vargo, 1995; Beckers 1989; Holldobler&Wilson, 1990	0	Buschinger, 2009	2	0	1	Hughes et al. 2008
Vespoidea	Formicidae	Aenictidae	Aenictini	Aenictus	sp1	15	Lorite&Palomeque, 2010	1			0	Buschinger, 2009
Vespoidea	Formicidae	Amblyoponinae	Amblyoponini	Amblyopone	australis	24	Lorite&Palomeque, 2010	1	78	Peeters&Molet, 2010	0	Buschinger, 2009
Vespoidea	Formicidae	Amblyoponinae	Amblyoponini	Amblyopone	fortis	22	Lorite&Palomeque, 2010	1	96	Peeters&Ito, 2001	0	Buschinger, 2009
Vespoidea	Formicidae	Amblyoponinae	Amblyoponini	Amblyopone	reclinata	19	Lorite&Palomeque, 2010	1	82	Billen et al., 2005	0	Buschinger, 2009
Vespoidea	Formicidae	Amblyoponinae	Amblyoponini	Mystrium	camillae	16	Lorite&Palomeque, 2010	1	58	Molet et al, 2008	0	Buschinger, 2009
Vespoidea	Formicidae	Cerapachinae	Cerapachyini	Sphinctomyrmex	steinheili	23	Lorite&Palomeque, 2010	1			0	Buschinger, 2009
Vespoidea	Formicidae	Cerapachyinae	Cerapachyini	Cerapachys	biroi	14	Lorite&Palomeque, 2010	1	600	Tsuji&Yamauchi, 1994	0	Buschinger, 2009
Vespoidea	Formicidae	Cerapachyinae	Cerapachyini	Cerapachys	brevis	23	Lorite&Palomeque, 2010	1			0	Buschinger, 2009
Vespoidea	Formicidae	Cerapachyinae	Cerapachyini	Cerapachys	sp1	25	Lorite&Palomeque, 2010	1			0	Buschinger, 2009
Vespoidea	Formicidae	Cerapachyinae	Cerapachyini	Cerapachys	sp2	25	Lorite&Palomeque, 2010	1			0	Buschinger, 2009
Vespoidea	Formicidae	Cerapachyinae	Cylindromyrmecini	Cylindromyrmex	brasiliensis	17	Lorite&Palomeque, 2010	1			0	Buschinger, 2009
Vespoidea	Formicidae	Dolichoderinae	Bothriomyrmecini	Bothriomyrmex	gibbus	11	Lorite&Palomeque, 2010	1			0	Buschinger, 2009
Vespoidea	Formicidae	Dolichoderinae	Bothriomyrmecini	Bothriomyrmex	pusillus	11	Lorite&Palomeque, 2010	1			0	Buschinger, 2009
Vespoidea	Formicidae	Dolichoderinae	Bothriomyrmecini	Bothriomyrmex	sp1	11	Lorite&Palomeque, 2010	1			0	Buschinger, 2009
Vespoidea	Formicidae	Dolichoderinae	Dolichoderini	Dolichoderus	quadripunctatus	14	Lorite&Palomeque, 2010	1			0	Buschinger, 2009		0	0	Hughes et al. 2008
Vespoidea	Formicidae	Dolichoderinae	Dolichoderini	Dolichoderus	scabridus	14	Lorite&Palomeque, 2010	1			0	Buschinger, 2009
Vespoidea	Formicidae	Dolichoderinae	Dolichoderini	Dolichoderus	sp1	9	Lorite&Palomeque, 2010	1			0	Buschinger, 2009
Vespoidea	Formicidae	Dolichoderinae	Dolichoderini	Dolichoderus	thoracicus	15	Lorite&Palomeque, 2010	1			0	Buschinger, 2009
Vespoidea	Formicidae	Dolichoderinae	Leptomyrmecini	Anonychomyrma	itinerans	8	Lorite&Palomeque, 2010	1			0	Buschinger, 2009
Vespoidea	Formicidae	Dolichoderinae	Leptomyrmecini	Anonychomyrma	sp1	8	Lorite&Palomeque, 2010	1			0	Buschinger, 2009
Vespoidea	Formicidae	Dolichoderinae	Leptomyrmecini	Doleromyrma	sp1	7	Lorite&Palomeque, 2010	1			0	Buschinger, 2009
Vespoidea	Formicidae	Dolichoderinae	Leptomyrmecini	Doleromyrma	sp2	6	Lorite&Palomeque, 2010	1			0	Buschinger, 2009
Vespoidea	Formicidae	Dolichoderinae	Leptomyrmecini	Dorymyrmex	bicolor	13	Lorite&Palomeque, 2010	1			0	Buschinger, 2009
Vespoidea	Formicidae	Dolichoderinae	Leptomyrmecini	Dorymyrmex	flavus	13	Lorite&Palomeque, 2010	1			0	Buschinger, 2009
Vespoidea	Formicidae	Dolichoderinae	Leptomyrmecini	Dorymyrmex	pulchellus	9	Lorite&Palomeque, 2010	1			0	Buschinger, 2009
Vespoidea	Formicidae	Dolichoderinae	Leptomyrmecini	Dorymyrmex	pyramicus	9	Lorite&Palomeque, 2010	1			0	Buschinger, 2009
Vespoidea	Formicidae	Dolichoderinae	Leptomyrmecini	Dorymyrmex	thoracicus	9	Lorite&Palomeque, 2010	1			0	Buschinger, 2009
Vespoidea	Formicidae	Dolichoderinae	Leptomyrmecini	Forelius	foetida	16	Lorite&Palomeque, 2010	1			0	Buschinger, 2009
Vespoidea	Formicidae	Dolichoderinae	Leptomyrmecini	Forelius	mccooki	16	Lorite&Palomeque, 2010	1			0	Buschinger, 2009
Vespoidea	Formicidae	Dolichoderinae	Leptomyrmecini	Iridomyrmex	anceps	18	Lorite&Palomeque, 2010	1			0	Buschinger, 2009
Vespoidea	Formicidae	Dolichoderinae	Leptomyrmecini	Iridomyrmex	anceps2	24	Lorite&Palomeque, 2010	1			0	Buschinger, 2009
Vespoidea	Formicidae	Dolichoderinae	Leptomyrmecini	Iridomyrmex	gracilis	9	Lorite&Palomeque, 2010	1			0	Buschinger, 2009
Vespoidea	Formicidae	Dolichoderinae	Leptomyrmecini	Iridomyrmex	mattiroloi	9	Lorite&Palomeque, 2010	1			0	Buschinger, 2009
Vespoidea	Formicidae	Dolichoderinae	Leptomyrmecini	Iridomyrmex	purpureus	9	Lorite&Palomeque, 2010	1	37500	Hölldobler&Wilson, 1990	0	Buschinger, 2009	0	1	1	Hughes et al. 2008
Vespoidea	Formicidae	Dolichoderinae	Leptomyrmecini	Iridomyrmex	sp4	9	Lorite&Palomeque, 2010	1			0	Buschinger, 2009
Vespoidea	Formicidae	Dolichoderinae	Leptomyrmecini	Iridomyrmex	spANIC-11	9	Lorite&Palomeque, 2010	1			0	Buschinger, 2009
Vespoidea	Formicidae	Dolichoderinae	Leptomyrmecini	Iridomyrmex	spANIC-12	9	Lorite&Palomeque, 2010	1			0	Buschinger, 2009
Vespoidea	Formicidae	Dolichoderinae	Leptomyrmecini	Iridomyrmex	spANIC-13	9	Lorite&Palomeque, 2010	1			0	Buschinger, 2009
Vespoidea	Formicidae	Dolichoderinae	Leptomyrmecini	Iridomyrmex	spANIC-14	9	Lorite&Palomeque, 2010	1			0	Buschinger, 2009
Vespoidea	Formicidae	Dolichoderinae	Leptomyrmecini	Iridomyrmex	spANIC-15	9	Lorite&Palomeque, 2010	1			0	Buschinger, 2009
Vespoidea	Formicidae	Dolichoderinae	Leptomyrmecini	Iridomyrmex	spANIC-16	9	Lorite&Palomeque, 2010	1			0	Buschinger, 2009
Vespoidea	Formicidae	Dolichoderinae	Leptomyrmecini	Iridomyrmex	spANIC-17	9	Lorite&Palomeque, 2010	1			0	Buschinger, 2009
Vespoidea	Formicidae	Dolichoderinae	Leptomyrmecini	Iridomyrmex	spANIC-5	7	Lorite&Palomeque, 2010	1			0	Buschinger, 2009
Vespoidea	Formicidae	Dolichoderinae	Leptomyrmecini	Iridomyrmex	spANIC-6	9	Lorite&Palomeque, 2010	1			0	Buschinger, 2009
Vespoidea	Formicidae	Dolichoderinae	Leptomyrmecini	Leptomyrmex	erytrocephalus	12	Lorite&Palomeque, 2010	1			0	Buschinger, 2009
Vespoidea	Formicidae	Dolichoderinae	Leptomyrmecini	Linepithema	humile	8	Lorite&Palomeque, 2010	1	1000000	Gadau, 2012	0	Buschinger, 2009	0	1	1	Hughes et al. 2008
Vespoidea	Formicidae	Dolichoderinae	Leptomyrmecini	Linepithema	pilifer	9	Lorite&Palomeque, 2010	1			0	Buschinger, 2009
Vespoidea	Formicidae	Dolichoderinae	Leptomyrmecini	Linepithema	sp1	9	Lorite&Palomeque, 2010	1			0	Buschinger, 2009
Vespoidea	Formicidae	Dolichoderinae	Leptomyrmecini	Ochetellus	glaber	14	Lorite&Palomeque, 2010	1	416	www.antprofiler.org	0	Buschinger, 2009		1	1	Hughes et al. 2008
Vespoidea	Formicidae	Dolichoderinae	Leptomyrmecini	Papyrius	nitidus	8	Lorite&Palomeque, 2010	1			0	Buschinger, 2009
Vespoidea	Formicidae	Dolichoderinae	Leptomyrmecini	Philidris	cordata	8	Lorite&Palomeque, 2010	1			0	Buschinger, 2009
Vespoidea	Formicidae	Dolichoderinae	Tapinomini	Tapinoma	erraticum	8	Lorite&Palomeque, 2010	1			0	Buschinger, 2009		1	1	Hughes et al. 2008
Vespoidea	Formicidae	Dolichoderinae	Tapinomini	Tapinoma	indicum	6	Lorite&Palomeque, 2010	1			0	Buschinger, 2009
Vespoidea	Formicidae	Dolichoderinae	Tapinomini	Tapinoma	melanocephalum	5	Lorite&Palomeque, 2010	1	500	Hölldobler&Wilson, 1990	0	Buschinger, 2009		1	1	Hughes et al. 2008
Vespoidea	Formicidae	Dolichoderinae	Tapinomini	Tapinoma	nigerrimum	9	Lorite&Palomeque, 2010	1			0	Buschinger, 2009		1	1	Hughes et al. 2008
Vespoidea	Formicidae	Dolichoderinae	Tapinomini	Tapinoma	sessile	8	Lorite&Palomeque, 2010	1	300	Geraghty et al., 2007	0	Buschinger, 2009		1	1	Hughes et al. 2008
Vespoidea	Formicidae	Dolichoderinae	Tapinomini	Tapinoma	simrothi	9	Lorite&Palomeque, 2010	1	65952	www.antprofiler.org	0	Buschinger, 2009		1	1	Hughes et al. 2008
Vespoidea	Formicidae	Dolichoderinae	Tapinomini	Tapinoma	sp1	5	Lorite&Palomeque, 2010	1			0	Buschinger, 2009
Vespoidea	Formicidae	Dolichoderinae	Tapinomini	Technomyrmex	albipes	8.5	Lorite&Palomeque, 2010	1	2912000	Tsuji&Yamauchi, 1994	0	Buschinger, 2009		1	1	Hughes et al. 2008
Vespoidea	Formicidae	Dolichoderinae	Tapinomini	Technomyrmex	sp1	15	Lorite&Palomeque, 2010	1			0	Buschinger, 2009
Vespoidea	Formicidae	Dolichoderinae	Tapinomini	Technomyrmex	sp2	14	Lorite&Palomeque, 2010	1			0	Buschinger, 2009
Vespoidea	Formicidae	Dolichoderinae	Tapinomini	Technomyrmex	sp2bicolor	14	Lorite&Palomeque, 2010	1			0	Buschinger, 2009
Vespoidea	Formicidae	Dolichoderinae	Tapinomini	Technomyrmex	sp3	15	Lorite&Palomeque, 2010	1			0	Buschinger, 2009
Vespoidea	Formicidae	Ecitoninae	Ecitonini	Neivamyrmex	texanus	18	Lorite&Palomeque, 2010	1	30000	King&Porter, 2007	0	Buschinger, 2009
Vespoidea	Formicidae	Ectatomminae	Ectatommini	Ectatomma	brunneum	22	Lorite&Palomeque, 2010	1			0	Buschinger, 2009
Vespoidea	Formicidae	Ectatomminae	Ectatommini	Ectatomma	edentatum	23	Lorite&Palomeque, 2010	1	104	Antonialli&Giannotti, 2001	0	Buschinger, 2009
Vespoidea	Formicidae	Ectatomminae	Ectatommini	Ectatomma	muticum	20	Lorite, Palomeque,2010	1			0
Vespoidea	Formicidae	Ectatomminae	Ectatommini	Ectatomma	permagnum	23	Lorite&Palomeque, 2010	1			0	Buschinger, 2009
Vespoidea	Formicidae	Ectatomminae	Ectatommini	Gnamptogenys	annulata	34	Lorite, Palomeque,2010	1			0
Vespoidea	Formicidae	Ectatomminae	Ectatommini	Gnamptogenys	binghamii	11	Lorite&Palomeque, 2010	1			0	Buschinger, 2009
Vespoidea	Formicidae	Ectatomminae	Ectatommini	Gnamptogenys	menadensis	21	Lorite&Palomeque, 2010	1	204.5	Peeters&Ito, 2001; Gobin&Peeters, 2001	0	Buschinger, 2009
Vespoidea	Formicidae	Ectatomminae	Ectatommini	Gnamptogenys	sp2	23	Lorite&Palomeque, 2010	1			0	Buschinger, 2009
Vespoidea	Formicidae	Ectatomminae	Ectatommini	Gnamptogenys	striatula	17	Lorite&Palomeque, 2010	1			0	Buschinger, 2009	1	1	1	Hughes et al. 2008
Vespoidea	Formicidae	Ectatomminae	Ectatommini	Rhytidoponera	aciculata	26	Lorite&Palomeque, 2010	1			0	Buschinger, 2009
Vespoidea	Formicidae	Ectatomminae	Ectatommini	Rhytidoponera	chalybaea	21	Lorite&Palomeque, 2010	1	271	Hölldobler&Wilson, 1990	0	Buschinger, 2009	0	0	0	Hughes et al. 2008
Vespoidea	Formicidae	Ectatomminae	Ectatommini	Rhytidoponera	impressa	21	Lorite&Palomeque, 2010	1			0	Buschinger, 2009	0		0	Hughes et al. 2008
Vespoidea	Formicidae	Ectatomminae	Ectatommini	Rhytidoponera	lamellinodis	26	Lorite&Palomeque, 2010	1			0	Buschinger, 2009
Vespoidea	Formicidae	Ectatomminae	Ectatommini	Rhytidoponera	maniae	29.6667	Lorite, Palomeque,2010	1			0
Vespoidea	Formicidae	Ectatomminae	Ectatommini	Rhytidoponera	mayri	25	Lorite&Palomeque, 2010	1			0	Buschinger, 2009
Vespoidea	Formicidae	Ectatomminae	Ectatommini	Rhytidoponera	metallica	18.6667	Lorite&Palomeque, 2010	1	555	Thomas&Elgar, 2003	0	Buschinger, 2009		1	1	Hughes et al. 2008
Vespoidea	Formicidae	Ectatomminae	Ectatommini	Rhytidoponera	punctata	50	Lorite, Palomeque,2010	1			0
Vespoidea	Formicidae	Ectatomminae	Ectatommini	Rhytidoponera	purpurea	19	Lorite&Palomeque, 2010	1			0	Buschinger, 2009		0	0	Hughes et al. 2008
Vespoidea	Formicidae	Ectatomminae	Ectatommini	Rhytidoponera	spANIC-10	23.5	Lorite&Palomeque, 2010	1			0	Buschinger, 2009
Vespoidea	Formicidae	Ectatomminae	Ectatommini	Rhytidoponera	spANIC-11	25	Lorite&Palomeque, 2010	1			0	Buschinger, 2009
Vespoidea	Formicidae	Ectatomminae	Ectatommini	Rhytidoponera	mayri	25	Lorite&Palomeque, 2010	1	577	Tek Tay et al., 1997	0	Buschinger, 2009	0	1	1	Hughes et al. 2008
Vespoidea	Formicidae	Ectatomminae	Ectatommini	Rhytidoponera	spANIC-13	26	Lorite&Palomeque, 2010	1			0	Buschinger, 2009
Vespoidea	Formicidae	Ectatomminae	Ectatommini	Rhytidoponera	spANIC-14	11	Lorite&Palomeque, 2010	1			0	Buschinger, 2009
Vespoidea	Formicidae	Ectatomminae	Ectatommini	Rhytidoponera	spANIC-15	25	Lorite&Palomeque, 2010	1			0	Buschinger, 2009
Vespoidea	Formicidae	Ectatomminae	Ectatommini	Rhytidoponera	spANIC-16	26	Lorite&Palomeque, 2010	1			0	Buschinger, 2009
Vespoidea	Formicidae	Ectatomminae	Ectatommini	Rhytidoponera	spANIC-9	24	Lorite&Palomeque, 2010	1			0	Buschinger, 2009
Vespoidea	Formicidae	Ectatomminae	Ectatommini	Rhytidoponera	tasmaniensis-1	15	Lorite&Palomeque, 2010	1			0	Buschinger, 2009
Vespoidea	Formicidae	Ectatomminae	Ectatommini	Rhytidoponera	tasmaniensis-2	23	Lorite&Palomeque, 2010	1			0	Buschinger, 2009
Vespoidea	Formicidae	Ectatomminae	Ectatommini	Rhytidoponera	victoriae	21	Lorite&Palomeque, 2010	1			0	Buschinger, 2009
Vespoidea	Formicidae	Ectatomminae	Typhlomyrmecini	Typhlomyrmex	meire	10	Lorite&Palomeque, 2010	1			0	Buschinger, 2009
Vespoidea	Formicidae	Ectatomminae	Typhlomyrmecini	Typhlomyrmex	rogenhoferi	18	Lorite&Palomeque, 2010	1			0	Buschinger, 2009
Vespoidea	Formicidae	Formicinae	Camponotini	Calomyrmex	spANIC-1	14	Lorite&Palomeque, 2010	1			0	Buschinger, 2009
Vespoidea	Formicidae	Formicinae	Camponotini	Camponotus	aethiops	21	Lorite&Palomeque, 2010	1			0	Buschinger, 2009		0	0	Hughes et al. 2008
Vespoidea	Formicidae	Formicinae	Camponotini	Camponotus	alii	21	Lorite&Palomeque, 2010	1			0	Buschinger, 2009
Vespoidea	Formicidae	Formicinae	Camponotini	Camponotus	atriceps	20	Lorite, Palomeque,2010	1			0			0	0
Vespoidea	Formicidae	Formicinae	Camponotini	Camponotus	balzani	20	Lorite, Palomeque,2010	1			0
Vespoidea	Formicidae	Formicinae	Camponotini	Camponotus	bonariensis	20	Lorite, Palomeque,2010	1			0
Vespoidea	Formicidae	Formicinae	Camponotini	Camponotus	caryae	20	Lorite, Palomeque,2010	1			0
Vespoidea	Formicidae	Formicinae	Camponotini	Camponotus	cingulatus	20	Lorite, Palomeque,2010	1			0
Vespoidea	Formicidae	Formicinae	Camponotini	Camponotus	compressus	15	Lorite&Palomeque, 2010	1			0	Buschinger, 2009
Vespoidea	Formicidae	Formicinae	Camponotini	Camponotus	consobrinus	23	Lorite&Palomeque, 2010	1			0	Buschinger, 2009	0	1	1	Hughes et al. 2008
Vespoidea	Formicidae	Formicinae	Camponotini	Camponotus	crassisquamis	20	Lorite, Palomeque,2010	1			0
Vespoidea	Formicidae	Formicinae	Camponotini	Camponotus	crassus	10	Lorite&Palomeque, 2010	1			0	Buschinger, 2009
Vespoidea	Formicidae	Formicinae	Camponotini	Camponotus	cruentatus	19	Lorite&Palomeque, 2010	1			0	Buschinger, 2009		0	0	Hughes et al. 2008
Vespoidea	Formicidae	Formicinae	Camponotini	Camponotus	dolendus	10	Lorite&Palomeque, 2010	1			0	Buschinger, 2009
Vespoidea	Formicidae	Formicinae	Camponotini	Camponotus	femoratus	22	Lorite&Palomeque, 2010	1			0	Buschinger, 2009
Vespoidea	Formicidae	Formicinae	Camponotini	Camponotus	festinus	19	Lorite&Palomeque, 2010	1			0	Buschinger, 2009	0	1	1	Hughes et al. 2008
Vespoidea	Formicidae	Formicinae	Camponotini	Camponotus	foreli	17	Lorite&Palomeque, 2010	1			0	Buschinger, 2009
Vespoidea	Formicidae	Formicinae	Camponotini	Camponotus	japonicus	13.5	Lorite&Palomeque, 2010	1			0	Buschinger, 2009
Vespoidea	Formicidae	Formicinae	Camponotini	Camponotus	kiusiuensis	14	Lorite&Palomeque, 2010	1			0	Buschinger, 2009
Vespoidea	Formicidae	Formicinae	Camponotini	Camponotus	lateralis	14	Lorite&Palomeque, 2010	1			0	Buschinger, 2009		0	0	Hughes et al. 2008
Vespoidea	Formicidae	Formicinae	Camponotini	Camponotus	ligniperdus	14	Lorite&Palomeque, 2010	1			0	Buschinger, 2009	0	1	1	Hughes et al. 2008
Vespoidea	Formicidae	Formicinae	Camponotini	Camponotus	mitis	10	Lorite&Palomeque, 2010	1			0	Buschinger, 2009
Vespoidea	Formicidae	Formicinae	Camponotini	Camponotus	mus	13	Lorite&Palomeque, 2010	1			0	Buschinger, 2009
Vespoidea	Formicidae	Formicinae	Camponotini	Camponotus	obscuripes	14	Lorite&Palomeque, 2010	1			0	Buschinger, 2009
Vespoidea	Formicidae	Formicinae	Camponotini	Camponotus	parius	20	Lorite, Palomeque,2010	1			0
Vespoidea	Formicidae	Formicinae	Camponotini	Camponotus	pilicornis	25	Lorite&Palomeque, 2010	1			0	Buschinger, 2009		0	0	Hughes et al. 2008
Vespoidea	Formicidae	Formicinae	Camponotini	Camponotus	punctulatus	20	Lorite, Palomeque,2010	1			0
Vespoidea	Formicidae	Formicinae	Camponotini	Camponotus	rufipes	20	Lorite, Palomeque,2010	1			0
Vespoidea	Formicidae	Formicinae	Camponotini	Camponotus	rufoglaucus	18	Lorite&Palomeque, 2010	1			0	Buschinger, 2009
Vespoidea	Formicidae	Formicinae	Camponotini	Camponotus	sericeiventris	20	Lorite, Palomeque,2010	1			0
Vespoidea	Formicidae	Formicinae	Camponotini	Camponotus	sericeus	22	Lorite&Palomeque, 2010	1			0	Buschinger, 2009
Vespoidea	Formicidae	Formicinae	Camponotini	Camponotus	sp-impressusgroup	26	Lorite&Palomeque, 2010	1			0	Buschinger, 2009
Vespoidea	Formicidae	Formicinae	Camponotini	Camponotus	sp1	9	Lorite&Palomeque, 2010	1			0	Buschinger, 2009
Vespoidea	Formicidae	Formicinae	Camponotini	Camponotus	sp2	19	Lorite&Palomeque, 2010	1			0	Buschinger, 2009
Vespoidea	Formicidae	Formicinae	Camponotini	Camponotus	sp3	20	Lorite, Palomeque,2010	1			0
Vespoidea	Formicidae	Formicinae	Camponotini	Camponotus	sp4	19	Lorite&Palomeque, 2010	1			0	Buschinger, 2009
Vespoidea	Formicidae	Formicinae	Camponotini	Camponotus	sp5	18	Lorite&Palomeque, 2010	1			0	Buschinger, 2009
Vespoidea	Formicidae	Formicinae	Camponotini	Camponotus	sp6	20	Lorite, Palomeque,2010	1			0
Vespoidea	Formicidae	Formicinae	Camponotini	Camponotus	spANIC-1	23	Lorite&Palomeque, 2010	1			0	Buschinger, 2009
Vespoidea	Formicidae	Formicinae	Camponotini	Camponotus	spANIC-10	23	Lorite&Palomeque, 2010	1			0	Buschinger, 2009
Vespoidea	Formicidae	Formicinae	Camponotini	Camponotus	spANIC-11	16	Lorite&Palomeque, 2010	1			0	Buschinger, 2009
Vespoidea	Formicidae	Formicinae	Camponotini	Camponotus	spANIC-12	19	Lorite&Palomeque, 2010	1			0	Buschinger, 2009
Vespoidea	Formicidae	Formicinae	Camponotini	Camponotus	spANIC-13	10	Lorite&Palomeque, 2010	1			0	Buschinger, 2009
Vespoidea	Formicidae	Formicinae	Camponotini	Camponotus	spANIC-14	19	Lorite&Palomeque, 2010	1			0	Buschinger, 2009
Vespoidea	Formicidae	Formicinae	Camponotini	Camponotus	spANIC-2	23	Lorite&Palomeque, 2010	1			0	Buschinger, 2009
Vespoidea	Formicidae	Formicinae	Camponotini	Camponotus	spANIC-3	24	Lorite&Palomeque, 2010	1			0	Buschinger, 2009
Vespoidea	Formicidae	Formicinae	Camponotini	Camponotus	spANIC-5	16	Lorite&Palomeque, 2010	1			0	Buschinger, 2009
Vespoidea	Formicidae	Formicinae	Camponotini	Camponotus	spANIC-8	16	Lorite&Palomeque, 2010	1			0	Buschinger, 2009
Vespoidea	Formicidae	Formicinae	Camponotini	Camponotus	spANIC-9	18	Lorite&Palomeque, 2010	1			0	Buschinger, 2009
Vespoidea	Formicidae	Formicinae	Camponotini	Camponotus	spvariegatuscomplex	10	Lorite&Palomeque, 2010	1			0	Buschinger, 2009
Vespoidea	Formicidae	Formicinae	Camponotini	Camponotus	sylvaticus	20	Lorite, Palomeque,2010	1			0			0	0
Vespoidea	Formicidae	Formicinae	Camponotini	Camponotus	Taylori	12	Lorite&Palomeque, 2010	1			0	Buschinger, 2009
Vespoidea	Formicidae	Formicinae	Camponotini	Camponotus	thraso	20	Lorite, Palomeque,2010	1			0
Vespoidea	Formicidae	Formicinae	Camponotini	Camponotus	vagus	14	Lorite&Palomeque, 2010	1			0	Buschinger, 2009
Vespoidea	Formicidae	Formicinae	Camponotini	Camponotus	variegatus	13	Lorite&Palomeque, 2010	1			0	Buschinger, 2009
Vespoidea	Formicidae	Formicinae	Camponotini	Camponotus	vitiosus	9	Lorite&Palomeque, 2010	1			0	Buschinger, 2009
Vespoidea	Formicidae	Formicinae	Camponotini	Echinopla	sp1	12	Lorite&Palomeque, 2010	1			0	Buschinger, 2009
Vespoidea	Formicidae	Formicinae	Camponotini	Opisthopsis	rufithorax	25	Lorite&Palomeque, 2010	1			0	Buschinger, 2009
Vespoidea	Formicidae	Formicinae	Camponotini	Polyrhachis	ammon	21	Lorite&Palomeque, 2010	1			0	Buschinger, 2009
Vespoidea	Formicidae	Formicinae	Camponotini	Polyrhachis	dives	21	Lorite&Palomeque, 2010	1	1000000	Hölldobler&Wilson, 1990	0	Buschinger, 2009
Vespoidea	Formicidae	Formicinae	Camponotini	Polyrhachis	gribodoi	24	Lorite&Palomeque, 2010	1			0	Buschinger, 2009
Vespoidea	Formicidae	Formicinae	Camponotini	Polyrhachis	hector	21	Lorite&Palomeque, 2010	1			0	Buschinger, 2009
Vespoidea	Formicidae	Formicinae	Camponotini	Polyrhachis	hippomanes	20	Lorite, Palomeque,2010	1			0
Vespoidea	Formicidae	Formicinae	Camponotini	Polyrhachis	illaudata	16	Lorite&Palomeque, 2010	1	475	Liefke et al. 1998	0	Buschinger, 2009
Vespoidea	Formicidae	Formicinae	Camponotini	Polyrhachis	lacteipennis	21	Lorite&Palomeque, 2010	1			0	Buschinger, 2009
Vespoidea	Formicidae	Formicinae	Camponotini	Polyrhachis	lamellidens	21	Lorite&Palomeque, 2010	1			0	Buschinger, 2009
Vespoidea	Formicidae	Formicinae	Camponotini	Polyrhachis	rastellata	21	Lorite&Palomeque, 2010	1			0	Buschinger, 2009
Vespoidea	Formicidae	Formicinae	Camponotini	Polyrhachis	sp1	21	Lorite&Palomeque, 2010	1			0	Buschinger, 2009
Vespoidea	Formicidae	Formicinae	Camponotini	Polyrhachis	sp2	21	Lorite&Palomeque, 2010	1			0	Buschinger, 2009
Vespoidea	Formicidae	Formicinae	Camponotini	Polyrhachis	sp3	20	Lorite, Palomeque,2010	1			0
Vespoidea	Formicidae	Formicinae	Camponotini	Polyrhachis	spANIC-1	21	Lorite&Palomeque, 2010	1			0	Buschinger, 2009
Vespoidea	Formicidae	Formicinae	Formicini	Cataglyphis	bicolor	26	Lorite&Palomeque, 2010	1			0	Buschinger, 2009
Vespoidea	Formicidae	Formicinae	Formicini	Cataglyphis	ibericus	26	Lorite&Palomeque, 2010	1			0	Buschinger, 2009
Vespoidea	Formicidae	Formicinae	Formicini	Cataglyphis	setipes	27	Lorite&Palomeque, 2010	1			0	Buschinger, 2009
Vespoidea	Formicidae	Formicinae	Formicini	Formica	3spp-fuscagr	27	Lorite&Palomeque, 2010	1			0	Buschinger, 2009
Vespoidea	Formicidae	Formicinae	Formicini	Formica	4spp	26	Lorite&Palomeque, 2010	1			0	Buschinger, 2009
Vespoidea	Formicidae	Formicinae	Formicini	Formica	aquilonia	26	Lorite&Palomeque, 2010	1	400000	Beckers, 1989	0	Buschinger, 2009	1	1	1	Hughes et al. 2008
Vespoidea	Formicidae	Formicinae	Formicini	Formica	candida	26	Lorite&Palomeque, 2010	1			0	Buschinger, 2009	1	1	1	Hughes et al. 2008
Vespoidea	Formicidae	Formicinae	Formicini	Formica	cinerea	27	Lorite&Palomeque, 2010	1			0	Buschinger, 2009
Vespoidea	Formicidae	Formicinae	Formicini	Formica	cunicularia	27	Lorite&Palomeque, 2010	1			0	Buschinger, 2009		1	1	Hughes et al. 2008
Vespoidea	Formicidae	Formicinae	Formicini	Formica	dakotensis	26	Lorite&Palomeque, 2010	1			0	Buschinger, 2009	1		1	Hughes et al. 2008
Vespoidea	Formicidae	Formicinae	Formicini	Formica	exsecta	26	Lorite&Palomeque, 2010	1	56089.5	Hammond&Keller, 2004; Brown et al. 2011	0	Buschinger, 2009	1	0	1	Hughes et al. 2008
Vespoidea	Formicidae	Formicinae	Formicini	Formica	frontalis	26	Lorite&Palomeque, 2010	1			0	Buschinger, 2009
Vespoidea	Formicidae	Formicinae	Formicini	Formica	fusca	27	Lorite&Palomeque, 2010	1	500	Hölldobler&Wilson, 1990	0	Buschinger, 2009	1	1	1	Hughes et al. 2008
Vespoidea	Formicidae	Formicinae	Formicini	Formica	gagates	27	Lorite&Palomeque, 2010	1			0	Buschinger, 2009		1	1	Hughes et al. 2008
Vespoidea	Formicidae	Formicinae	Formicini	Formica	gerardi	27	Lorite&Palomeque, 2010	1			0	Buschinger, 2009
Vespoidea	Formicidae	Formicinae	Formicini	Formica	japonica	27	Lorite&Palomeque, 2010	1	3567	Hölldobler&Wilson, 1990	0	Buschinger, 2009	0	1	1	Hughes et al. 2008
Vespoidea	Formicidae	Formicinae	Formicini	Formica	lemani	27	Lorite&Palomeque, 2010	1			0	Buschinger, 2009
Vespoidea	Formicidae	Formicinae	Formicini	Formica	lugubris	26	Lorite&Palomeque, 2010	1	4000	Shik, 2008	0	Buschinger, 2009		1	1	Hughes et al. 2008
Vespoidea	Formicidae	Formicinae	Formicini	Formica	montana	27	Lorite&Palomeque, 2010	1			0	Buschinger, 2009	1	1	1	Hughes et al. 2008
Vespoidea	Formicidae	Formicinae	Formicini	Formica	obscuripes	26	Lorite&Palomeque, 2010	1			0	Buschinger, 2009	0	1	1	Hughes et al. 2008
Vespoidea	Formicidae	Formicinae	Formicini	Formica	pergandei	26	Lorite&Palomeque, 2010	1			0	Buschinger, 2009
Vespoidea	Formicidae	Formicinae	Formicini	Formica	polyctena	26	Lorite&Palomeque, 2010	1	5500000	Hölldobler&Wilson, 1990	0	Buschinger, 2009		1	1	Hughes et al. 2008
Vespoidea	Formicidae	Formicinae	Formicini	Formica	pratensis	26	Lorite&Palomeque, 2010	1			0	Buschinger, 2009	1	0	1	Hughes et al. 2008
Vespoidea	Formicidae	Formicinae	Formicini	Formica	pressilabris	26	Lorite&Palomeque, 2010	1			0	Buschinger, 2009	1	1	1	Hughes et al. 2008
Vespoidea	Formicidae	Formicinae	Formicini	Formica	reflexa	26	Lorite&Palomeque, 2010	1			0	Buschinger, 2009
Vespoidea	Formicidae	Formicinae	Formicini	Formica	rufa	26	Lorite&Palomeque, 2010	1	100000	Hölldobler&Wilson, 1990	0	Buschinger, 2009	1	0	1	Hughes et al. 2008
Vespoidea	Formicidae	Formicinae	Formicini	Formica	rufibarbis	27	Lorite&Palomeque, 2010	1			0	Buschinger, 2009
Vespoidea	Formicidae	Formicinae	Formicini	Formica	sanguinea	26	Lorite&Palomeque, 2010	1			1	Buschinger, 2009	0	1	1	Hughes et al. 2008
Vespoidea	Formicidae	Formicinae	Formicini	Formica	subintegra	26	Lorite&Palomeque, 2010	1			0	Buschinger, 2009	1	0	1	Hughes et al. 2008
Vespoidea	Formicidae	Formicinae	Formicini	Formica	subrufa	26	Lorite&Palomeque, 2010	1			0	Buschinger, 2009		0	0	Hughes et al. 2008
Vespoidea	Formicidae	Formicinae	Formicini	Formica	truncorum	27	Lorite&Palomeque, 2010	1	55000	Hölldobler&Wilson, 1990	0	Buschinger, 2009	1	0	1	Hughes et al. 2008
Vespoidea	Formicidae	Formicinae	Formicini	Formica	ulkei	26	Lorite&Palomeque, 2010	1			0	Buschinger, 2009
Vespoidea	Formicidae	Formicinae	Formicini	Formica	uralensis	26	Lorite&Palomeque, 2010	1			0	Buschinger, 2009
Vespoidea	Formicidae	Formicinae	Formicini	Formica	yessensis	26	Lorite&Palomeque, 2010	1	307000000	www.antprofiler.org	0	Buschinger, 2009	1	1	1	Hughes et al. 2008
Vespoidea	Formicidae	Formicinae	Formicini	Polyergus	samurai	27	Lorite&Palomeque, 2010	1			1	Buschinger, 2009
Vespoidea	Formicidae	Formicinae	Gigantiopini	Gigantiops	destructor	39	Lorite&Palomeque, 2010	1	133	Beugnon et al., 2001	0	Buschinger, 2009
Vespoidea	Formicidae	Formicinae	Lasiini	Acropyga	acutiventris	15	Lorite&Palomeque, 2010	1			0	Buschinger, 2009
Vespoidea	Formicidae	Formicinae	Lasiini	Acropyga	sp1	16	Lorite&Palomeque, 2010	1			0	Buschinger, 2009
Vespoidea	Formicidae	Formicinae	Lasiini	Acropyga	sp2	15	Lorite&Palomeque, 2010	1			0	Buschinger, 2009
Vespoidea	Formicidae	Formicinae	Lasiini	Anoplolepis	gracilipes	17	Lorite&Palomeque, 2010	1	15000	www.antprofiler.org	0	Buschinger, 2009		1	1	Hughes et al. 2008
Vespoidea	Formicidae	Formicinae	Lasiini	Lasius	alienus	14.5	Lorite&Palomeque, 2010	1	3000	Geraghty et al., 2007	0	Buschinger, 2009	1	0	1	Hughes et al. 2008
Vespoidea	Formicidae	Formicinae	Lasiini	Lasius	brunneus	15	Lorite&Palomeque, 2010	1			0	Buschinger, 2009		0	0	Hughes et al. 2008
Vespoidea	Formicidae	Formicinae	Lasiini	Lasius	emarginatus	15	Lorite&Palomeque, 2010	1			0	Buschinger, 2009
Vespoidea	Formicidae	Formicinae	Lasiini	Lasius	flavus	15	Lorite&Palomeque, 2010	1	4885	Shik, 2008	0	Buschinger, 2009	0	1	1	Hughes et al. 2008
Vespoidea	Formicidae	Formicinae	Lasiini	Lasius	fuliginosus	14	Lorite&Palomeque, 2010	1			0	Buschinger, 2009		1	1	Hughes et al. 2008
Vespoidea	Formicidae	Formicinae	Lasiini	Lasius	nearcticus	15	Lorite&Palomeque, 2010	1			0	Buschinger, 2009
Vespoidea	Formicidae	Formicinae	Lasiini	Lasius	niger	15	Lorite&Palomeque, 2010	1	39756.5	Hammond&Keller, 2004; Fjerdingstad et al., 2003	0	Buschinger, 2009	1	0	1	Hughes et al. 2008
Vespoidea	Formicidae	Formicinae	Lasiini	Lasius	pallitarsus	14	Lorite&Palomeque, 2010	1			0	Buschinger, 2009		0	0	Hughes et al. 2008
Vespoidea	Formicidae	Formicinae	Lasiini	Lasius	sakagamii	15	Lorite&Palomeque, 2010	1			0	Buschinger, 2009		1	1	Hughes et al. 2008
Vespoidea	Formicidae	Formicinae	Lasiini	Lasius	talpa	15	Lorite&Palomeque, 2010	1			0	Buschinger, 2009
Vespoidea	Formicidae	Formicinae	Lasiini	Lasius	umbratus	15	Lorite&Palomeque, 2010	1	3000	Geraghty et al., 2007	0	Buschinger, 2009
Vespoidea	Formicidae	Formicinae	Lasiini	Prolasius	spANIC-1	9	Lorite&Palomeque, 2010	1			0	Buschinger, 2009
Vespoidea	Formicidae	Formicinae	Lasiini	Prolasius	spANIC-2	9	Lorite&Palomeque, 2010	1			0	Buschinger, 2009
Vespoidea	Formicidae	Formicinae	Lasiini	Stigmacros	spANIC-1	19	Lorite&Palomeque, 2010	1			0	Buschinger, 2009
Vespoidea	Formicidae	Formicinae	Lasiini	Stigmacros	spANIC-3	10	Lorite&Palomeque, 2010	1			0	Buschinger, 2009
Vespoidea	Formicidae	Formicinae	Myrmecorhynchini	Notoncus	ectatommoides	22	Lorite&Palomeque, 2010	1			0	Buschinger, 2009
Vespoidea	Formicidae	Formicinae	Oecophyllini	Oecophylla	longinoda	12	Lorite&Palomeque, 2010	1	500000	Hölldobler&Wilson, 1990	0	Buschinger, 2009		0	0	Hughes et al. 2008
Vespoidea	Formicidae	Formicinae	Oecophyllini	Oecophylla	smaragdina	8	Lorite&Palomeque, 2010	1			0	Buschinger, 2009	0	1	1	Hughes et al. 2008
Vespoidea	Formicidae	Formicinae	Plagiolepidini	Brachymyrmex	sp1	9	Lorite&Palomeque, 2010	1			0	Buschinger, 2009
Vespoidea	Formicidae	Formicinae	Plagiolepidini	Lepisiota	capensis	9	Lorite&Palomeque, 2010	1			0	Buschinger, 2009
Vespoidea	Formicidae	Formicinae	Plagiolepidini	Lepisiota	sp1	9	Lorite&Palomeque, 2010	1			0	Buschinger, 2009
Vespoidea	Formicidae	Formicinae	Plagiolepidini	Lepisiota	sp2	9	Lorite&Palomeque, 2010	1			0	Buschinger, 2009
Vespoidea	Formicidae	Formicinae	Plagiolepidini	Paratrechina	indica	15	Lorite&Palomeque, 2010	1			0	Buschinger, 2009
Vespoidea	Formicidae	Formicinae	Plagiolepidini	Paratrechina	longicornis	8	Lorite&Palomeque, 2010	1	2000	Hölldobler&Wilson, 1990	0	Buschinger, 2009		1	1	Hughes et al. 2008
Vespoidea	Formicidae	Formicinae	Plagiolepidini	Paratrechina	parvula	7	Lorite&Palomeque, 2010	1	100	King&Porter, 2007	0	Buschinger, 2009		0	0	Hughes et al. 2008
Vespoidea	Formicidae	Formicinae	Plagiolepidini	Paratrechina	sp1	8	Lorite&Palomeque, 2010	1			0	Buschinger, 2009
Vespoidea	Formicidae	Formicinae	Plagiolepidini	Paratrechina	sp10	15	Lorite&Palomeque, 2010	1	200	Hölldobler&Wilson, 1990	0	Buschinger, 2009
Vespoidea	Formicidae	Formicinae	Plagiolepidini	Paratrechina	sp2	13	Lorite&Palomeque, 2010	1			0	Buschinger, 2009
Vespoidea	Formicidae	Formicinae	Plagiolepidini	Paratrechina	sp3	14	Lorite&Palomeque, 2010	1			0	Buschinger, 2009
Vespoidea	Formicidae	Formicinae	Plagiolepidini	Paratrechina	sp4	8	Lorite&Palomeque, 2010	1			0	Buschinger, 2009
Vespoidea	Formicidae	Formicinae	Plagiolepidini	Paratrechina	sp5	14	Lorite&Palomeque, 2010	1			0	Buschinger, 2009
Vespoidea	Formicidae	Formicinae	Plagiolepidini	Paratrechina	sp6	15	Lorite&Palomeque, 2010	1			0	Buschinger, 2009
Vespoidea	Formicidae	Formicinae	Plagiolepidini	Paratrechina	sp7	8	Lorite&Palomeque, 2010	1			0	Buschinger, 2009
Vespoidea	Formicidae	Formicinae	Plagiolepidini	Paratrechina	sp8	15	Lorite&Palomeque, 2010	1			0	Buschinger, 2009
Vespoidea	Formicidae	Formicinae	Plagiolepidini	Paratrechina	sp9	15	Lorite&Palomeque, 2010	1			0	Buschinger, 2009
Vespoidea	Formicidae	Formicinae	Plagiolepidini	Paratrechina	spANIC-1	15	Lorite&Palomeque, 2010	1			0	Buschinger, 2009
Vespoidea	Formicidae	Formicinae	Plagiolepidini	Plagiolepis	pygmaea	9	Lorite&Palomeque, 2010	1			0	Buschinger, 2009	2	1	1	Hughes et al. 2008
Vespoidea	Formicidae	Formicinae	Plagiolepidini	Plagiolepis	schmitzii	9	Lorite&Palomeque, 2010	1			0	Buschinger, 2009		1	1	Hughes et al. 2008
Vespoidea	Formicidae	Formicinae	Plagiolepidini	Plagiolepis	sp1	9	Lorite&Palomeque, 2010	1			0	Buschinger, 2009
Vespoidea	Formicidae	Formicinae	Plagiolepidini	Plagiolepis	sp2	9	Lorite&Palomeque, 2010	1			0	Buschinger, 2009
Vespoidea	Formicidae	Formicinae	Plagiolepidini	Prenolepis	imparis	8	Lorite&Palomeque, 2010	1	527.48	Hölldobler&Wilson, 1990; Geraghty et al., 2007	0	Buschinger, 2009	1	1	1	Hughes et al. 2008
Vespoidea	Formicidae	Formicinae	Plagiolepidini	Prenolepis	jerdoni	19.7143	Lorite, Palomeque,2010	1			0
Vespoidea	Formicidae	Formicinae	Plagiolepidini	Pseudolasius	sp1	14	Lorite&Palomeque, 2010	1			0	Buschinger, 2009
Vespoidea	Formicidae	Formicinae	Plagiolepidini	Pseudolasius	sp2	15	Lorite&Palomeque, 2010	1			0	Buschinger, 2009
Vespoidea	Formicidae	Formicinae	Plagiolepidini	Pseudolasius	sp3	15	Lorite&Palomeque, 2010	1			0	Buschinger, 2009
Vespoidea	Formicidae	Formicinae	Plagiolepidini	Pseudolasius	sp4	8	Lorite&Palomeque, 2010	1			0	Buschinger, 2009
Vespoidea	Formicidae	Formicinae	Plagiolepidini	Pseudolasius	sp5	17	Lorite&Palomeque, 2010	1			0	Buschinger, 2009
Vespoidea	Formicidae	Heteroponerinae	Heteroponerini	Heteroponera	dolo	12	Lorite&Palomeque, 2010	1			0	Buschinger, 2009
Vespoidea	Formicidae	Heteroponerinae	Heteroponerini	Heteroponera	relicta	11	Lorite&Palomeque, 2010	1			0	Buschinger, 2009
Vespoidea	Formicidae	Myrmeciinae	Myrmeciini	Myrmecia	banksi	9.5	Lorite, Palomeque,2010	1			0
Vespoidea	Formicidae	Myrmeciinae	Myrmeciini	Myrmecia	brevinoda	42	Lorite&Palomeque, 2010	1	2794	Higashi&Peeters, 1990	0	Buschinger, 2009		0	0	Hughes et al. 2008
Vespoidea	Formicidae	Myrmeciinae	Myrmeciini	Myrmecia	cephalotes	33	Lorite&Palomeque, 2010	1			0	Buschinger, 2009
Vespoidea	Formicidae	Myrmeciinae	Myrmeciini	Myrmecia	chasei	23	Lorite&Palomeque, 2010	1			0	Buschinger, 2009
Vespoidea	Formicidae	Myrmeciinae	Myrmeciini	Myrmecia	croslandi	1.5	Lorite, Palomeque,2010	1			0
Vespoidea	Formicidae	Myrmeciinae	Myrmeciini	Myrmecia	forficata	26	Lorite&Palomeque, 2010	1	211	Gray 1974	0	Buschinger, 2009
Vespoidea	Formicidae	Myrmeciinae	Myrmeciini	Myrmecia	fulvipes	21.25	Lorite&Palomeque, 2010	1	108.56	Gray 1974	0	Buschinger, 2009
Vespoidea	Formicidae	Myrmeciinae	Myrmeciini	Myrmecia	gulosa	19	Lorite&Palomeque, 2010	1	908.31	Holldobler&Wilson, 1990; Dietemann, 2002	0	Buschinger, 2009
Vespoidea	Formicidae	Myrmeciinae	Myrmeciini	Myrmecia	haskinsorum	9	Lorite&Palomeque, 2010	1			0	Buschinger, 2009
Vespoidea	Formicidae	Myrmeciinae	Myrmeciini	Myrmecia	imaii	3.5	Lorite, Palomeque,2010	1			0			1	1
Vespoidea	Formicidae	Myrmeciinae	Myrmeciini	Myrmecia	mandibularis	28.5	Lorite&Palomeque, 2010	1	402	Shik, 2008	0	Buschinger, 2009		0	0	Hughes et al. 2008
Vespoidea	Formicidae	Myrmeciinae	Myrmeciini	Myrmecia	michaelseni	27	Lorite&Palomeque, 2010	1	18	Gray 1974	0	Buschinger, 2009
Vespoidea	Formicidae	Myrmeciinae	Myrmeciini	Myrmecia	nigrocincta	11	Lorite&Palomeque, 2010	1	821	Hölldobler&Wilson, 1990	0	Buschinger, 2009		0	0	Hughes et al. 2008
Vespoidea	Formicidae	Myrmeciinae	Myrmeciini	Myrmecia	occidentalis	32	Lorite&Palomeque, 2010	1			0	Buschinger, 2009
Vespoidea	Formicidae	Myrmeciinae	Myrmeciini	Myrmecia	pavida	22	Lorite&Palomeque, 2010	1			0	Buschinger, 2009
Vespoidea	Formicidae	Myrmeciinae	Myrmeciini	Myrmecia	piliventris	17.8	Lorite&Palomeque, 2010	1	165.5	Gray 1974	0	Buschinger, 2009
Vespoidea	Formicidae	Myrmeciinae	Myrmeciini	Myrmecia	pilosula	10.5	Lorite&Palomeque, 2010	1	707.5	Hölldobler&Wilson, 1990	0	Buschinger, 2009		1	1	Hughes et al. 2008
Vespoidea	Formicidae	Myrmeciinae	Myrmeciini	Myrmecia	pyriformis	41	Lorite&Palomeque, 2010	1	1361.5	Gray 1974	0	Buschinger, 2009
Vespoidea	Formicidae	Myrmeciinae	Myrmeciini	Myrmecia	simillima	35	Lorite&Palomeque, 2010	1	162.4	Gray 1974	0	Buschinger, 2009
Vespoidea	Formicidae	Myrmeciinae	Myrmeciini	Myrmecia	spcfarnoldi	29.2857	Lorite, Palomeque,2010	1		Gray 1974	0
Vespoidea	Formicidae	Myrmeciinae	Myrmeciini	Myrmecia	spcffulvipes	6	Lorite&Palomeque, 2010	1		Gray 1974	0	Buschinger, 2009
Vespoidea	Formicidae	Myrmeciinae	Myrmeciini	Myrmecia	tepperi	35	Lorite&Palomeque, 2010	1	117	Gray 1974	0	Buschinger, 2009
Vespoidea	Formicidae	Myrmeciinae	Myrmeciini	Myrmecia	vindex	37.5	Lorite&Palomeque, 2010	1	190.5	Hölldobler&Wilson, 1990	0	Buschinger, 2009		0	0	Hughes et al. 2008
Vespoidea	Formicidae	Myrmeciinae	Prionomyrmecini	Nothomyrmecia	macrops	47	Lorite&Palomeque, 2010	1	69.67	Hammond&Keller, 2004	0	Buschinger, 2009	1	0	1	Hughes et al. 2008
Vespoidea	Formicidae	Myrmicinae	Attini	Acromyrmex	ambiguus	19	Lorite&Palomeque, 2010	1			0	Buschinger, 2009
Vespoidea	Formicidae	Myrmicinae	Attini	Acromyrmex	crassipinus	19	Lorite&Palomeque, 2010	1			0	Buschinger, 2009
Vespoidea	Formicidae	Myrmicinae	Attini	Acromyrmex	echinatior	18	Lorite&Palomeque, 2010	1	10000	Gadau, 2012	0	Buschinger, 2009	2	1	1	Hughes et al. 2008
Vespoidea	Formicidae	Myrmicinae	Attini	Acromyrmex	heyeri	19	Lorite&Palomeque, 2010	1		Beckers, 1989	0	Buschinger, 2009
Vespoidea	Formicidae	Myrmicinae	Attini	Acromyrmex	hispidus	19	Lorite&Palomeque, 2010	1			0	Buschinger, 2009
Vespoidea	Formicidae	Myrmicinae	Attini	Acromyrmex	subterraneus	19	Lorite&Palomeque, 2010	1			0	Buschinger, 2009
Vespoidea	Formicidae	Myrmicinae	Attini	Apterostigma	mayri	12	Lorite&Palomeque, 2010	1	45	Murakami et al. 2000	0	Buschinger, 2009	0	0	0	Hughes et al. 2008
Vespoidea	Formicidae	Myrmicinae	Attini	Apterostigma	sp1	10	Lorite&Palomeque, 2010	1			0	Buschinger, 2009
Vespoidea	Formicidae	Myrmicinae	Attini	Apterostigma	sp2	12	Lorite&Palomeque, 2010	1			0	Buschinger, 2009
Vespoidea	Formicidae	Myrmicinae	Attini	Apterostigma	sp3	16	Lorite&Palomeque, 2010	1			0	Buschinger, 2009
Vespoidea	Formicidae	Myrmicinae	Attini	Atta	bisphaerica	11	Lorite&Palomeque, 2010	1			0	Buschinger, 2009
Vespoidea	Formicidae	Myrmicinae	Attini	Atta	cephalotes	22	Lorite&Palomeque, 2010	1	1000000	Gadau, 2012	0	Buschinger, 2009	2	0	1	Gadeau, 2011
Vespoidea	Formicidae	Myrmicinae	Attini	Atta	columbica	11	Lorite&Palomeque, 2010	1	1420000	Holldobler&Wilson, 1990; Murakami et al. 2000	0	Buschinger, 2009	2	0	1	Hughes et al. 2008
Vespoidea	Formicidae	Myrmicinae	Attini	Atta	laevigata	11	Lorite&Palomeque, 2010	1			0	Buschinger, 2009	2	0	1	Hughes et al. 2008
Vespoidea	Formicidae	Myrmicinae	Attini	Atta	sexdens	11	Lorite&Palomeque, 2010	1	5000000	Beckers, 1989	0	Buschinger, 2009	2	0	1	Hughes et al. 2008
Vespoidea	Formicidae	Myrmicinae	Attini	Cyphomyrmex	cornutus	11	Lorite&Palomeque, 2010	1	2072.5	Kaspari&Vargo, 1995; Adams&Longino, 2007	0	Buschinger, 2009		0	0	Hughes et al. 2008
Vespoidea	Formicidae	Myrmicinae	Attini	Cyphomyrmex	costatus	10	Lorite&Palomeque, 2010	1	222	Hammond&Keller, 2004; Murakami et al. 2000	0	Buschinger, 2009	0	0	0	Hughes et al. 2008
Vespoidea	Formicidae	Myrmicinae	Attini	Cyphomyrmex	rimosus	16	Lorite&Palomeque, 2010	1	200.5	Holldobler&Wilson, 1990; King&Porter, 2007; Shik, 2008; Murakami, et al., 2000	0	Buschinger, 2009	0	0	0	Hughes et al. 2008
Vespoidea	Formicidae	Myrmicinae	Attini	Mycocepurus	goeldii	8	Lorite&Palomeque, 2010	1	1352	Rabeling et al., 2007	0	Buschinger, 2009
Vespoidea	Formicidae	Myrmicinae	Attini	Mycocepurus	sp1	8	Lorite&Palomeque, 2010	1			0	Buschinger, 2009
Vespoidea	Formicidae	Myrmicinae	Attini	Myrmicocrypta	sp1	15	Lorite&Palomeque, 2010	1			0	Buschinger, 2009
Vespoidea	Formicidae	Myrmicinae	Attini	Sericomyrmex	amabilis	25	Lorite&Palomeque, 2010	1	778.67	Holldobler&Wilson, 1990; Hammond&Keller, 2004; Murakami et al., 2000	0	Buschinger, 2009	0	0	0	Hughes et al. 2008
Vespoidea	Formicidae	Myrmicinae	Attini	Trachymyrmex	septentrionales	10	Lorite&Palomeque, 2010	1	966.67	Hölldobler&Wilson, 1990	0	Buschinger, 2009		0	0	Hughes et al. 2008
Vespoidea	Formicidae	Myrmicinae	Attini	Trachymyrmex	sp1	6	Lorite&Palomeque, 2010	1			0	Buschinger, 2009
Vespoidea	Formicidae	Myrmicinae	Attini	Trachymyrmex	sp2	9	Lorite&Palomeque, 2010	1			0	Buschinger, 2009
Vespoidea	Formicidae	Myrmicinae	Basicerotini	Eurhopalothrix	sp1	9	Lorite&Palomeque, 2010	1			0	Buschinger, 2009
Vespoidea	Formicidae	Myrmicinae	Crematogastrini	Crematogaster	biroi	12	Lorite&Palomeque, 2010	1			0	Buschinger, 2009
Vespoidea	Formicidae	Myrmicinae	Crematogastrini	Crematogaster	brunnea	18	Lorite&Palomeque, 2010	1			0	Buschinger, 2009
Vespoidea	Formicidae	Myrmicinae	Crematogastrini	Crematogaster	laboriosa	13	Lorite&Palomeque, 2010	1			0	Buschinger, 2009
Vespoidea	Formicidae	Myrmicinae	Crematogastrini	Crematogaster	rothneyi	25	Lorite&Palomeque, 2010	1			0	Buschinger, 2009
Vespoidea	Formicidae	Myrmicinae	Crematogastrini	Crematogaster	sp1	20	Lorite, Palomeque,2010	1			0
Vespoidea	Formicidae	Myrmicinae	Crematogastrini	Crematogaster	sp10	13	Lorite&Palomeque, 2010	1			0	Buschinger, 2009
Vespoidea	Formicidae	Myrmicinae	Crematogastrini	Crematogaster	sp11	12	Lorite&Palomeque, 2010	1			0	Buschinger, 2009
Vespoidea	Formicidae	Myrmicinae	Crematogastrini	Crematogaster	sp12	28.5	Lorite&Palomeque, 2010	1			0	Buschinger, 2009
Vespoidea	Formicidae	Myrmicinae	Crematogastrini	Crematogaster	sp13	13	Lorite&Palomeque, 2010	1			0	Buschinger, 2009
Vespoidea	Formicidae	Myrmicinae	Crematogastrini	Crematogaster	sp4	13	Lorite&Palomeque, 2010	1			0	Buschinger, 2009
Vespoidea	Formicidae	Myrmicinae	Crematogastrini	Crematogaster	sp5	13	Lorite&Palomeque, 2010	1			0	Buschinger, 2009
Vespoidea	Formicidae	Myrmicinae	Crematogastrini	Crematogaster	sp6	18	Lorite&Palomeque, 2010	1			0	Buschinger, 2009
Vespoidea	Formicidae	Myrmicinae	Crematogastrini	Crematogaster	sp7	18	Lorite&Palomeque, 2010	1			0	Buschinger, 2009
Vespoidea	Formicidae	Myrmicinae	Crematogastrini	Crematogaster	sp8	12	Lorite&Palomeque, 2010	1			0	Buschinger, 2009
Vespoidea	Formicidae	Myrmicinae	Crematogastrini	Crematogaster	sp9	13	Lorite&Palomeque, 2010	1			0	Buschinger, 2009
Vespoidea	Formicidae	Myrmicinae	Crematogastrini	Crematogaster	spANIC-1	12	Lorite&Palomeque, 2010	1			0	Buschinger, 2009
Vespoidea	Formicidae	Myrmicinae	Crematogastrini	Crematogaster	spANIC-2	14.5	Lorite&Palomeque, 2010	1			0	Buschinger, 2009
Vespoidea	Formicidae	Myrmicinae	Crematogastrini	Crematogaster	subnuda	18	Lorite&Palomeque, 2010	1			0	Buschinger, 2009
Vespoidea	Formicidae	Myrmicinae	Crematogastrini	Recurvidris	sp1	12	Lorite&Palomeque, 2010	1			0	Buschinger, 2009
Vespoidea	Formicidae	Myrmicinae	Dacetini	Colobostruma	alinodis	11	Lorite&Palomeque, 2010	1			0	Buschinger, 2009
Vespoidea	Formicidae	Myrmicinae	Dacetini	Colobostruma	sp1	10	Lorite&Palomeque, 2010	1			0	Buschinger, 2009
Vespoidea	Formicidae	Myrmicinae	Dacetini	Colobostruma	spANIC-1	11	Lorite&Palomeque, 2010	1			0	Buschinger, 2009
Vespoidea	Formicidae	Myrmicinae	Dacetini	Orectognathus	clarki	15	Lorite&Palomeque, 2010	1			0	Buschinger, 2009
Vespoidea	Formicidae	Myrmicinae	Dacetini	Orectognathus	darlingtoni	11	Lorite&Palomeque, 2010	1			0	Buschinger, 2009
Vespoidea	Formicidae	Myrmicinae	Dacetini	Orectognathus	versicolor	11	Lorite&Palomeque, 2010	1	104	Kaspari&Vargo, 1995	0	Buschinger, 2009
Vespoidea	Formicidae	Myrmicinae	Dacetini	Pyramica	dohertyi	12	Lorite&Palomeque, 2010	1		King&Porter, 2007	0	Buschinger, 2009
Vespoidea	Formicidae	Myrmicinae	Dacetini	Pyramica	mutica	18	Lorite&Palomeque, 2010	1	72	Geraghty et al., 2007	0	Buschinger, 2009
Vespoidea	Formicidae	Myrmicinae	Dacetini	Pyramica	sp1	19	Lorite&Palomeque, 2010	1			0	Buschinger, 2009
Vespoidea	Formicidae	Myrmicinae	Dacetini	Pyramica	sp2	13	Lorite&Palomeque, 2010	1			0	Buschinger, 2009
Vespoidea	Formicidae	Myrmicinae	Dacetini	Pyramica	sp3	8	Lorite&Palomeque, 2010	1	50	www.antprofiler.org	0	Buschinger, 2009
Vespoidea	Formicidae	Myrmicinae	Dacetini	Strumigenys	doriae	11	Lorite&Palomeque, 2010	1			0	Buschinger, 2009
Vespoidea	Formicidae	Myrmicinae	Dacetini	Strumigenys	friedae	12	Lorite&Palomeque, 2010	1			0	Buschinger, 2009
Vespoidea	Formicidae	Myrmicinae	Dacetini	Strumigenys	godeffroyi	21	Lorite&Palomeque, 2010	1			0	Buschinger, 2009
Vespoidea	Formicidae	Myrmicinae	Formicoxenini	Cardiocondyla	nuda	14	Lorite&Palomeque, 2010	1	50	King&Porter, 2007	0	Buschinger, 2009		1	1	Hughes et al. 2008
Vespoidea	Formicidae	Myrmicinae	Formicoxenini	Cardiocondyla	sp-Myrmobrachys	20	Lorite, Palomeque,2010	1			0
Vespoidea	Formicidae	Myrmicinae	Formicoxenini	Cardiocondyla	sp1	20	Lorite, Palomeque,2010	1			0
Vespoidea	Formicidae	Myrmicinae	Formicoxenini	Cardiocondyla	sp10	20	Lorite, Palomeque,2010	1			0
Vespoidea	Formicidae	Myrmicinae	Formicoxenini	Cardiocondyla	sp11	13.5	Lorite&Palomeque, 2010	1			0	Buschinger, 2009
Vespoidea	Formicidae	Myrmicinae	Formicoxenini	Cardiocondyla	sp12	26	Lorite&Palomeque, 2010	1			0	Buschinger, 2009
Vespoidea	Formicidae	Myrmicinae	Formicoxenini	Cardiocondyla	sp13	9	Lorite&Palomeque, 2010	1			0	Buschinger, 2009
Vespoidea	Formicidae	Myrmicinae	Formicoxenini	Cardiocondyla	sp14	9	Lorite&Palomeque, 2010	1			0	Buschinger, 2009
Vespoidea	Formicidae	Myrmicinae	Formicoxenini	Cardiocondyla	sp15	16	Lorite&Palomeque, 2010	1			0	Buschinger, 2009
Vespoidea	Formicidae	Myrmicinae	Formicoxenini	Cardiocondyla	sp16	17	Lorite&Palomeque, 2010	1			0	Buschinger, 2009
Vespoidea	Formicidae	Myrmicinae	Formicoxenini	Cardiocondyla	sp17	10	Lorite&Palomeque, 2010	1			0	Buschinger, 2009
Vespoidea	Formicidae	Myrmicinae	Formicoxenini	Cardiocondyla	sp18	17	Lorite&Palomeque, 2010	1			0	Buschinger, 2009
Vespoidea	Formicidae	Myrmicinae	Formicoxenini	Cardiocondyla	sp19	19	Lorite&Palomeque, 2010	1			0	Buschinger, 2009
Vespoidea	Formicidae	Myrmicinae	Formicoxenini	Cardiocondyla	sp20	20	Lorite, Palomeque,2010	1			0
Vespoidea	Formicidae	Myrmicinae	Formicoxenini	Cardiocondyla	sp21	10	Lorite&Palomeque, 2010	1			0	Buschinger, 2009
Vespoidea	Formicidae	Myrmicinae	Formicoxenini	Cardiocondyla	sp22	19	Lorite&Palomeque, 2010	1			0	Buschinger, 2009
Vespoidea	Formicidae	Myrmicinae	Formicoxenini	Cardiocondyla	sp7	22	Lorite&Palomeque, 2010	1			0	Buschinger, 2009
Vespoidea	Formicidae	Myrmicinae	Formicoxenini	Cardiocondyla	sp8	20	Lorite, Palomeque,2010	1			0
Vespoidea	Formicidae	Myrmicinae	Formicoxenini	Cardiocondyla	sp9	19	Lorite&Palomeque, 2010	1			0	Buschinger, 2009
Vespoidea	Formicidae	Myrmicinae	Formicoxenini	Chalepoxenus	kutteri	12	Lorite&Palomeque, 2010	1			1	Buschinger, 2009		0	0	Hughes et al. 2008
Vespoidea	Formicidae	Myrmicinae	Formicoxenini	Chalepoxenus	muellerianus	12	Lorite&Palomeque, 2010	1			1	Buschinger, 2009		0	0	Hughes et al. 2008
Vespoidea	Formicidae	Myrmicinae	Formicoxenini	Formicoxenus	chamberlini	14	Lorite&Palomeque, 2010	1			0	Buschinger, 2009
Vespoidea	Formicidae	Myrmicinae	Formicoxenini	Formicoxenus	hirticolis	16	Lorite&Palomeque, 2010	1			0	Buschinger, 2009
Vespoidea	Formicidae	Myrmicinae	Formicoxenini	Formicoxenus	nitidulus	15	Lorite&Palomeque, 2010	1			0	Buschinger, 2009		0	0	Hughes et al. 2008
Vespoidea	Formicidae	Myrmicinae	Formicoxenini	Formicoxenus	provancheri	11	Lorite&Palomeque, 2010	1			0	Buschinger, 2009		0	0	Hughes et al. 2008
Vespoidea	Formicidae	Myrmicinae	Formicoxenini	Formicoxenus	quebecensis	14	Lorite&Palomeque, 2010	1			0	Buschinger, 2009		0	0	Hughes et al. 2008
Vespoidea	Formicidae	Myrmicinae	Formicoxenini	Harpagoxenus	canadensis	18	Lorite&Palomeque, 2010	1			1	Buschinger, 2009	0	0	0	Hughes et al. 2008
Vespoidea	Formicidae	Myrmicinae	Formicoxenini	Harpagoxenus	sublaevis	20	Lorite, Palomeque,2010	1			1		0	0	0
Vespoidea	Formicidae	Myrmicinae	Formicoxenini	Leptothorax	acervorum	13	Lorite&Palomeque, 2010	1	45.07	Hammond&Keller, 2004	0	Buschinger, 2009	0	1	1	Hughes et al. 2008
Vespoidea	Formicidae	Myrmicinae	Formicoxenini	Leptothorax	albipennis	8	Lorite&Palomeque, 2010	1			0	Buschinger, 2009
Vespoidea	Formicidae	Myrmicinae	Formicoxenini	Leptothorax	goesswaldi	28	Lorite, Palomeque,2010	1			1
Vespoidea	Formicidae	Myrmicinae	Formicoxenini	Leptothorax	gredleri	11	Lorite&Palomeque, 2010	1			0	Buschinger, 2009	1	0	1	Hughes et al. 2008
Vespoidea	Formicidae	Myrmicinae	Formicoxenini	Leptothorax	kutteri	24	Lorite&Palomeque, 2010	1			1	Buschinger, 2009
Vespoidea	Formicidae	Myrmicinae	Formicoxenini	Leptothorax	muscorum	19.2	Lorite, Palomeque,2010	1			0		0	1	1
Vespoidea	Formicidae	Myrmicinae	Formicoxenini	Leptothorax	pacis	26	Lorite&Palomeque, 2010	1			1	Buschinger, 2009
Vespoidea	Formicidae	Myrmicinae	Formicoxenini	Leptothorax	pocahontas	18	Lorite&Palomeque, 2010	1			1	Buschinger, 2009
Vespoidea	Formicidae	Myrmicinae	Formicoxenini	Leptothorax	retractus	17.5	Lorite&Palomeque, 2010	1			0	Buschinger, 2009		1	1	Hughes et al. 2008
Vespoidea	Formicidae	Myrmicinae	Formicoxenini	Leptothorax	sp1	16	Lorite&Palomeque, 2010	1			0	Buschinger, 2009
Vespoidea	Formicidae	Myrmicinae	Formicoxenini	Leptothorax	sp10	17	Lorite&Palomeque, 2010	1			0	Buschinger, 2009
Vespoidea	Formicidae	Myrmicinae	Formicoxenini	Leptothorax	sp2	21	Lorite&Palomeque, 2010	1			0	Buschinger, 2009
Vespoidea	Formicidae	Myrmicinae	Formicoxenini	Leptothorax	sp3	17	Lorite&Palomeque, 2010	1			0	Buschinger, 2009
Vespoidea	Formicidae	Myrmicinae	Formicoxenini	Leptothorax	sp4	12	Lorite&Palomeque, 2010	1			0	Buschinger, 2009
Vespoidea	Formicidae	Myrmicinae	Formicoxenini	Leptothorax	sp5	12	Lorite&Palomeque, 2010	1			0	Buschinger, 2009
Vespoidea	Formicidae	Myrmicinae	Formicoxenini	Leptothorax	sp6	13	Lorite&Palomeque, 2010	1			0	Buschinger, 2009
Vespoidea	Formicidae	Myrmicinae	Formicoxenini	Leptothorax	sp7	14	Lorite&Palomeque, 2010	1			0	Buschinger, 2009
Vespoidea	Formicidae	Myrmicinae	Formicoxenini	Leptothorax	sp8	22	Lorite&Palomeque, 2010	1			0	Buschinger, 2009
Vespoidea	Formicidae	Myrmicinae	Formicoxenini	Leptothorax	sp9	15.5	Lorite, Palomeque,2010	1			0
Vespoidea	Formicidae	Myrmicinae	Formicoxenini	Leptothorax	sphagnicola	13	Lorite&Palomeque, 2010	1			0	Buschinger, 2009
Vespoidea	Formicidae	Myrmicinae	Formicoxenini	Myrmoxenus	adlerzi	10	Lorite&Palomeque, 2010	1			1	Buschinger, 2009
Vespoidea	Formicidae	Myrmicinae	Formicoxenini	Myrmoxenus	algeriana	10	Lorite&Palomeque, 2010	1			1	Buschinger, 2009
Vespoidea	Formicidae	Myrmicinae	Formicoxenini	Myrmoxenus	bernardi	10	Lorite&Palomeque, 2010	1			1	Buschinger, 2009
Vespoidea	Formicidae	Myrmicinae	Formicoxenini	Myrmoxenus	corsica	10	Lorite&Palomeque, 2010	1			1	Buschinger, 2009
Vespoidea	Formicidae	Myrmicinae	Formicoxenini	Myrmoxenus	gordiagini	10	Lorite&Palomeque, 2010	1			0	Buschinger, 2009	0		0	Hughes et al. 2008
Vespoidea	Formicidae	Myrmicinae	Formicoxenini	Myrmoxenus	kraussei	10	Lorite&Palomeque, 2010	1			1	Buschinger, 2009
Vespoidea	Formicidae	Myrmicinae	Formicoxenini	Myrmoxenus	ravouxi	10	Lorite&Palomeque, 2010	1	40	Hammond&Keller, 2004	1	Buschinger, 2009	0	0	0	Hammond&Keller, 2004
Vespoidea	Formicidae	Myrmicinae	Formicoxenini	Myrmoxenus	stumperi	10	Lorite&Palomeque, 2010	1			0	Buschinger, 2009
Vespoidea	Formicidae	Myrmicinae	Formicoxenini	Podomyrma	adelaidae	25.5	Lorite, Palomeque,2010	1			0
Vespoidea	Formicidae	Myrmicinae	Formicoxenini	Protomognathus	americanus	11	Lorite&Palomeque, 2010	1	6.3	Hammond&Keller, 2004	1	Buschinger, 2009	0	0	0	Hughes et al. 2008
Vespoidea	Formicidae	Myrmicinae	Formicoxenini	Temnothorax	affinis	9	Lorite&Palomeque, 2010	1			0	Buschinger, 2009		0	0	Hughes et al. 2008
Vespoidea	Formicidae	Myrmicinae	Formicoxenini	Temnothorax	ambiguus	11	Lorite&Palomeque, 2010	1	46	www.antprofiler.org	0	Buschinger, 2009		1	1	Hughes et al. 2008
Vespoidea	Formicidae	Myrmicinae	Formicoxenini	Temnothorax	andrei	10	Lorite&Palomeque, 2010	1			0	Buschinger, 2009
Vespoidea	Formicidae	Myrmicinae	Formicoxenini	Temnothorax	angustulus	23	Lorite&Palomeque, 2010	1			0	Buschinger, 2009
Vespoidea	Formicidae	Myrmicinae	Formicoxenini	Temnothorax	cfinterrupus	12	Lorite&Palomeque, 2010	1			0	Buschinger, 2009
Vespoidea	Formicidae	Myrmicinae	Formicoxenini	Temnothorax	cflichtensteini	14	Lorite&Palomeque, 2010	1			0	Buschinger, 2009
Vespoidea	Formicidae	Myrmicinae	Formicoxenini	Temnothorax	congruus	9	Lorite&Palomeque, 2010	1			0	Buschinger, 2009
Vespoidea	Formicidae	Myrmicinae	Formicoxenini	Temnothorax	corticalis	10.5	Lorite&Palomeque, 2010	1			0	Buschinger, 2009
Vespoidea	Formicidae	Myrmicinae	Formicoxenini	Temnothorax	crassipilis	17.5	Lorite&Palomeque, 2010	1			0	Buschinger, 2009
Vespoidea	Formicidae	Myrmicinae	Formicoxenini	Temnothorax	curvispinosus	23	Lorite&Palomeque, 2010	1	226	Hölldobler&Wilson, 1990	0	Buschinger, 2009
Vespoidea	Formicidae	Myrmicinae	Formicoxenini	Temnothorax	duloticus	24	Lorite&Palomeque, 2010	1		Holldobler&Wilson, 1990	1	Buschinger, 2009
Vespoidea	Formicidae	Myrmicinae	Formicoxenini	Temnothorax	exilis	11	Lorite&Palomeque, 2010	1		King&Porter, 2007	0	Buschinger, 2009
Vespoidea	Formicidae	Myrmicinae	Formicoxenini	Temnothorax	faberi	15.5	Lorite, Palomeque,2010	1		King&Porter, 2007	0
Vespoidea	Formicidae	Myrmicinae	Formicoxenini	Temnothorax	flavicornis	11	Lorite&Palomeque, 2010	1			0	Buschinger, 2009
Vespoidea	Formicidae	Myrmicinae	Formicoxenini	Temnothorax	gredosi	17	Lorite&Palomeque, 2010	1			0	Buschinger, 2009
Vespoidea	Formicidae	Myrmicinae	Formicoxenini	Temnothorax	interruptus	12	Lorite&Palomeque, 2010	1			0	Buschinger, 2009
Vespoidea	Formicidae	Myrmicinae	Formicoxenini	Temnothorax	kraussei	14	Lorite&Palomeque, 2010	1			0	Buschinger, 2009
Vespoidea	Formicidae	Myrmicinae	Formicoxenini	Temnothorax	lichtensteini	14	Lorite&Palomeque, 2010	1			0	Buschinger, 2009		0	0	Hughes et al. 2008
Vespoidea	Formicidae	Myrmicinae	Formicoxenini	Temnothorax	longispinosus	12	Lorite&Palomeque, 2010	1	94.5	Hölldobler&Wilson, 1990	0	Buschinger, 2009		1	1	Hughes et al. 2008
Vespoidea	Formicidae	Myrmicinae	Formicoxenini	Temnothorax	melas	13	Lorite&Palomeque, 2010	1			0	Buschinger, 2009
Vespoidea	Formicidae	Myrmicinae	Formicoxenini	Temnothorax	niger	18	Lorite&Palomeque, 2010	1			0	Buschinger, 2009		0	0	Hughes et al. 2008
Vespoidea	Formicidae	Myrmicinae	Formicoxenini	Temnothorax	nigriceps	9	Lorite&Palomeque, 2010	1			0	Buschinger, 2009		0	0	Hughes et al. 2008
Vespoidea	Formicidae	Myrmicinae	Formicoxenini	Temnothorax	nylanderi	11	Lorite&Palomeque, 2010	1			0	Buschinger, 2009		1	1	Hughes et al. 2008
Vespoidea	Formicidae	Myrmicinae	Formicoxenini	Temnothorax	parvulus	14	Lorite&Palomeque, 2010	1			0	Buschinger, 2009		0	0	Hughes et al. 2008
Vespoidea	Formicidae	Myrmicinae	Formicoxenini	Temnothorax	rabaudi	9	Lorite&Palomeque, 2010	1			0	Buschinger, 2009
Vespoidea	Formicidae	Myrmicinae	Formicoxenini	Temnothorax	racovitzai	21	Lorite&Palomeque, 2010	1			0	Buschinger, 2009		0	0	Hughes et al. 2008
Vespoidea	Formicidae	Myrmicinae	Formicoxenini	Temnothorax	recedens	12	Lorite&Palomeque, 2010	1			0	Buschinger, 2009		0	0	Hughes et al. 2008
Vespoidea	Formicidae	Myrmicinae	Formicoxenini	Temnothorax	rottenbergii	11	Lorite&Palomeque, 2010	1			0	Buschinger, 2009
Vespoidea	Formicidae	Myrmicinae	Formicoxenini	Temnothorax	rugatulus	13.5	Lorite&Palomeque, 2010	1	100	Rüppell et al. 2001	0	Buschinger, 2009		1	1	Hughes et al. 2008
Vespoidea	Formicidae	Myrmicinae	Formicoxenini	Temnothorax	schaumii	9	Lorite&Palomeque, 2010	1	121	www.antprofiler.org	0	Buschinger, 2009		1	1	Hughes et al. 2008
Vespoidea	Formicidae	Myrmicinae	Formicoxenini	Temnothorax	sordidulus	11	Lorite&Palomeque, 2010	1			0	Buschinger, 2009
Vespoidea	Formicidae	Myrmicinae	Formicoxenini	Temnothorax	specularis	17	Lorite&Palomeque, 2010	1			0	Buschinger, 2009
Vespoidea	Formicidae	Myrmicinae	Formicoxenini	Temnothorax	spinosior	12	Lorite&Palomeque, 2010	1			0	Buschinger, 2009
Vespoidea	Formicidae	Myrmicinae	Formicoxenini	Temnothorax	spinosius	16	Lorite&Palomeque, 2010	1			0	Buschinger, 2009
Vespoidea	Formicidae	Myrmicinae	Formicoxenini	Temnothorax	ssptuberumgroup	12	Lorite&Palomeque, 2010	1			0	Buschinger, 2009
Vespoidea	Formicidae	Myrmicinae	Formicoxenini	Temnothorax	tristis	21	Lorite&Palomeque, 2010	1			0	Buschinger, 2009		1	1	Hughes et al. 2008
Vespoidea	Formicidae	Myrmicinae	Formicoxenini	Temnothorax	tuberum	9	Lorite&Palomeque, 2010	1			0	Buschinger, 2009		1	1	Hughes et al. 2008
Vespoidea	Formicidae	Myrmicinae	Formicoxenini	Temnothorax	unifasciatus	8.5	Lorite&Palomeque, 2010	1	63	Brunner&Heinze, 2009	0	Buschinger, 2009		0	0	Hughes et al. 2008
Vespoidea	Formicidae	Myrmicinae	Meranoplini	Meranoplus	bicolor	8	Lorite&Palomeque, 2010	1			0	Buschinger, 2009
Vespoidea	Formicidae	Myrmicinae	Meranoplini	Meranoplus	minor	11	Lorite&Palomeque, 2010	1			0	Buschinger, 2009
Vespoidea	Formicidae	Myrmicinae	Meranoplini	Meranoplus	sp1	10	Lorite&Palomeque, 2010	1			0	Buschinger, 2009
Vespoidea	Formicidae	Myrmicinae	Meranoplini	Meranoplus	sp2	11	Lorite&Palomeque, 2010	1			0	Buschinger, 2009
Vespoidea	Formicidae	Myrmicinae	Meranoplini	Meranoplus	sp3	11	Lorite&Palomeque, 2010	1			0	Buschinger, 2009
Vespoidea	Formicidae	Myrmicinae	Meranoplini	Meranoplus	sp4	11	Lorite&Palomeque, 2010	1			0	Buschinger, 2009
Vespoidea	Formicidae	Myrmicinae	Myrmecinini	Acanthomyrmex	sp1	12	Lorite&Palomeque, 2010	1			0	Buschinger, 2009
Vespoidea	Formicidae	Myrmicinae	Myrmecinini	Acanthomyrmex	sp2	11	Lorite&Palomeque, 2010	1			0	Buschinger, 2009
Vespoidea	Formicidae	Myrmicinae	Myrmecinini	Acanthomyrmex	sp3	11	Lorite&Palomeque, 2010	1			0	Buschinger, 2009
Vespoidea	Formicidae	Myrmicinae	Myrmecinini	Acanthomyrmex	sp4	11	Lorite&Palomeque, 2010	1			0	Buschinger, 2009
Vespoidea	Formicidae	Myrmicinae	Myrmecinini	Myrmecina	americana	14	Lorite&Palomeque, 2010	1	37	Geraghty et al., 2007	0	Buschinger, 2009		0	0	Hughes et al. 2008
Vespoidea	Formicidae	Myrmicinae	Myrmecinini	Myrmecina	graminicola	14	Lorite&Palomeque, 2010	1	27	Ohkawara, 1993	0	Buschinger, 2009		1	1	Hughes et al. 2008
Vespoidea	Formicidae	Myrmicinae	Myrmecinini	Myrmecina	sp1	33	Lorite&Palomeque, 2010	1			0	Buschinger, 2009
Vespoidea	Formicidae	Myrmicinae	Myrmecinini	Myrmecina	sp2	34	Lorite, Palomeque,2010	1			0
Vespoidea	Formicidae	Myrmicinae	Myrmecinini	Pristomyrmex	punctatus	12	Lorite&Palomeque, 2010	1	200	Hölldobler&Wilson, 1990	0	Buschinger, 2009
Vespoidea	Formicidae	Myrmicinae	Myrmecinini	Pristomyrmex	sp1	11	Lorite&Palomeque, 2010	1			0	Buschinger, 2009
Vespoidea	Formicidae	Myrmicinae	Myrmecinini	Pristomyrmex	sp2	14	Lorite&Palomeque, 2010	1			0	Buschinger, 2009
Vespoidea	Formicidae	Myrmicinae	Myrmicariini	Myrmicaria	brunnea	22	Lorite&Palomeque, 2010	1			0	Buschinger, 2009
Vespoidea	Formicidae	Myrmicinae	Myrmicariini	Myrmicaria	sp1	22	Lorite&Palomeque, 2010	1			0	Buschinger, 2009
Vespoidea	Formicidae	Myrmicinae	Myrmicariini	Myrmicaria	sp2	22	Lorite&Palomeque, 2010	1			0	Buschinger, 2009
Vespoidea	Formicidae	Myrmicinae	Myrmicariini	Myrmicaria	sp3	22	Lorite&Palomeque, 2010	1			0	Buschinger, 2009
Vespoidea	Formicidae	Myrmicinae	Myrmicariini	Myrmicaria	sp4	22	Lorite&Palomeque, 2010	1			0	Buschinger, 2009
Vespoidea	Formicidae	Myrmicinae	Myrmicariini	Myrmicaria	sp5	23	Lorite&Palomeque, 2010	1			0	Buschinger, 2009
Vespoidea	Formicidae	Myrmicinae	Myrmicini	Manica	rubida	22	Lorite&Palomeque, 2010	1			0	Buschinger, 2009		1	1	Hughes et al. 2008
Vespoidea	Formicidae	Myrmicinae	Myrmicini	Myrmica	lobicornis	12	Lorite&Palomeque, 2010	1			0	Buschinger, 2009	0	1	1	Hughes et al. 2008
Vespoidea	Formicidae	Myrmicinae	Myrmicini	Myrmica	rubra	23.5	Lorite&Palomeque, 2010	1	5500	www.antprofiler.org	0	Buschinger, 2009	1	1	1	Hughes et al. 2008
Vespoidea	Formicidae	Myrmicinae	Myrmicini	Myrmica	ruginodis	24	Lorite&Palomeque, 2010	1	2035.5	www.antprofiler.org; Holldobler&Wilson, 1990	0	Buschinger, 2009	1	1	1	Hughes et al. 2008
Vespoidea	Formicidae	Myrmicinae	Myrmicini	Myrmica	sabuleti	23	Lorite&Palomeque, 2010	1			0	Buschinger, 2009		1	1	Hughes et al. 2008
Vespoidea	Formicidae	Myrmicinae	Myrmicini	Myrmica	scabrinodis	22	Lorite&Palomeque, 2010	1			0	Buschinger, 2009		1	1	Hughes et al. 2008
Vespoidea	Formicidae	Myrmicinae	Myrmicini	Myrmica	schencki	23	Lorite&Palomeque, 2010	1	408	Hölldobler&Wilson, 1990	0	Buschinger, 2009		1	1	Hughes et al. 2008
Vespoidea	Formicidae	Myrmicinae	Myrmicini	Myrmica	sulcinodis	26	Lorite&Palomeque, 2010	1	143.5	Hölldobler&Wilson, 1990	0	Buschinger, 2009	1	1	1	Hughes et al. 2008
Vespoidea	Formicidae	Myrmicinae	Myrmicini	Pogonomyrmex	apache	16	Lorite&Palomeque, 2010	1			0	Buschinger, 2009
Vespoidea	Formicidae	Myrmicinae	Myrmicini	Pogonomyrmex	badius	16	Lorite&Palomeque, 2010	1	7268	Tschinkel, 1998; www.antprofiler.org	0	Buschinger, 2009	2	0	1	Hughes et al. 2008
Vespoidea	Formicidae	Myrmicinae	Myrmicini	Pogonomyrmex	barbatus	16	Lorite&Palomeque, 2010	1	12358	Gordon, 1995	0	Buschinger, 2009	2	0	1	Gadeau, 2011
Vespoidea	Formicidae	Myrmicinae	Myrmicini	Pogonomyrmex	brevispinosus	16	Lorite&Palomeque, 2010	1			0	Buschinger, 2009
Vespoidea	Formicidae	Myrmicinae	Myrmicini	Pogonomyrmex	californicus	16	Lorite&Palomeque, 2010	1	4533	Hölldobler&Wilson, 1990	0	Buschinger, 2009	2	0	1	Hughes et al. 2008
Vespoidea	Formicidae	Myrmicinae	Myrmicini	Pogonomyrmex	comanche	16	Lorite&Palomeque, 2010	1			0	Buschinger, 2009
Vespoidea	Formicidae	Myrmicinae	Myrmicini	Pogonomyrmex	desertorum	16	Lorite&Palomeque, 2010	1	500	Hölldobler&Wilson, 1990	0	Buschinger, 2009	2	0	1	Hughes et al. 2008
Vespoidea	Formicidae	Myrmicinae	Myrmicini	Pogonomyrmex	huachucanus	18	Lorite&Palomeque, 2010	1			0	Buschinger, 2009
Vespoidea	Formicidae	Myrmicinae	Myrmicini	Pogonomyrmex	imberbiculus	15	Lorite&Palomeque, 2010	1	41.5	www.antprofiler.org	0	Buschinger, 2009		0	0	Hughes et al. 2008
Vespoidea	Formicidae	Myrmicinae	Myrmicini	Pogonomyrmex	magnacanthus	16	Lorite&Palomeque, 2010	1	194	www.antprofiler.org; Holldobler&Wilson, 1990	0	Buschinger, 2009		0	0	Hughes et al. 2008
Vespoidea	Formicidae	Myrmicinae	Myrmicini	Pogonomyrmex	maricopa	16	Lorite&Palomeque, 2010	1	750	Frumhoff&Ward, 1992	0	Buschinger, 2009	2	0	1	Hughes et al. 2008
Vespoidea	Formicidae	Myrmicinae	Myrmicini	Pogonomyrmex	montanus	16	Lorite&Palomeque, 2010	1	1665	Hölldobler&Wilson, 1990	0	Buschinger, 2009		0	0	Hughes et al. 2008
Vespoidea	Formicidae	Myrmicinae	Myrmicini	Pogonomyrmex	occidentalis	16	Lorite&Palomeque, 2010	1	4103	Hölldobler&Wilson, 1990	0	Buschinger, 2009	2	0	1	Hughes et al. 2008
Vespoidea	Formicidae	Myrmicinae	Myrmicini	Pogonomyrmex	rugosus	16	Lorite&Palomeque, 2010	1	6291.5	Kaspari&Vargo, 1995; Hölldobler&Wilson, 1990	0	Buschinger, 2009	2	0	1	Hughes et al. 2008
Vespoidea	Formicidae	Myrmicinae	Myrmicini	Pogonomyrmex	subnitidus	16	Lorite&Palomeque, 2010	1	5934	Hölldobler&Wilson, 1990	0	Buschinger, 2009		0	0	Hughes et al. 2008
Vespoidea	Formicidae	Myrmicinae	Pheidolini	Aphaenogaster	beccarii	15	Lorite&Palomeque, 2010	1			0	Buschinger, 2009
Vespoidea	Formicidae	Myrmicinae	Pheidolini	Aphaenogaster	beccarii2	23	Lorite&Palomeque, 2010	1			0	Buschinger, 2009
Vespoidea	Formicidae	Myrmicinae	Pheidolini	Aphaenogaster	depilis	17	Lorite&Palomeque, 2010	1			0	Buschinger, 2009
Vespoidea	Formicidae	Myrmicinae	Pheidolini	Aphaenogaster	famelica	17	Lorite&Palomeque, 2010	1			0	Buschinger, 2009
Vespoidea	Formicidae	Myrmicinae	Pheidolini	Aphaenogaster	fulva	18	Lorite&Palomeque, 2010	1	281	Geraghty et al., 2007	0	Buschinger, 2009
Vespoidea	Formicidae	Myrmicinae	Pheidolini	Aphaenogaster	gibbosa	14.6667	Lorite, Palomeque,2010	1			0			0	0
Vespoidea	Formicidae	Myrmicinae	Pheidolini	Aphaenogaster	iberica	17	Lorite&Palomeque, 2010	1			0	Buschinger, 2009
Vespoidea	Formicidae	Myrmicinae	Pheidolini	Aphaenogaster	lamellidens	19	Lorite&Palomeque, 2010	1	300	King&Porter, 2007	0	Buschinger, 2009
Vespoidea	Formicidae	Myrmicinae	Pheidolini	Aphaenogaster	longiceps	23	Lorite&Palomeque, 2010	1			0	Buschinger, 2009
Vespoidea	Formicidae	Myrmicinae	Pheidolini	Aphaenogaster	miamiana	18	Lorite&Palomeque, 2010	1			0	Buschinger, 2009
Vespoidea	Formicidae	Myrmicinae	Pheidolini	Aphaenogaster	osimensis	16	Lorite&Palomeque, 2010	1			0	Buschinger, 2009
Vespoidea	Formicidae	Myrmicinae	Pheidolini	Aphaenogaster	rudis	19.4	Lorite&Palomeque, 2010	1	797	Hölldobler&Wilson, 1990	0	Buschinger, 2009	0	0	0	Hughes et al. 2008
Vespoidea	Formicidae	Myrmicinae	Pheidolini	Aphaenogaster	sardoa	17	Lorite&Palomeque, 2010	1			0	Buschinger, 2009
Vespoidea	Formicidae	Myrmicinae	Pheidolini	Aphaenogaster	senilis	16	Lorite&Palomeque, 2010	1	3906	Boulay et al. 2007	0	Buschinger, 2009		0	0	Hughes et al. 2008
Vespoidea	Formicidae	Myrmicinae	Pheidolini	Aphaenogaster	smythiesi	14	Lorite&Palomeque, 2010	1			0	Buschinger, 2009	0	0	0	Hughes et al. 2008
Vespoidea	Formicidae	Myrmicinae	Pheidolini	Aphaenogaster	sp1	15	Lorite&Palomeque, 2010	1			0	Buschinger, 2009
Vespoidea	Formicidae	Myrmicinae	Pheidolini	Aphaenogaster	subterranea	11	Lorite&Palomeque, 2010	1			0	Buschinger, 2009		0	0	Hughes et al. 2008
Vespoidea	Formicidae	Myrmicinae	Pheidolini	Aphaenogaster	testaceopilosa	17	Lorite&Palomeque, 2010	1			0	Buschinger, 2009
Vespoidea	Formicidae	Myrmicinae	Pheidolini	Aphaenogaster	tipuna	17	Lorite&Palomeque, 2010	1			0	Buschinger, 2009
Vespoidea	Formicidae	Myrmicinae	Pheidolini	Aphaenogaster	treatae	21	Lorite&Palomeque, 2010	1	881.33	Hölldobler&Wilson, 1990	0	Buschinger, 2009		0	0	Hughes et al. 2008
Vespoidea	Formicidae	Myrmicinae	Pheidolini	Lophomyrmex	bedoti	19	Lorite&Palomeque, 2010	1			0	Buschinger, 2009
Vespoidea	Formicidae	Myrmicinae	Pheidolini	Lophomyrmex	sp1	19	Lorite&Palomeque, 2010	1			0	Buschinger, 2009
Vespoidea	Formicidae	Myrmicinae	Pheidolini	Messor	aciculatus	22	Lorite&Palomeque, 2010	1			0	Buschinger, 2009
Vespoidea	Formicidae	Myrmicinae	Pheidolini	Messor	andrei	20	Lorite, Palomeque,2010	1			0
Vespoidea	Formicidae	Myrmicinae	Pheidolini	Messor	barbarus	21	Lorite&Palomeque, 2010	1			0	Buschinger, 2009		0	0	Hughes et al. 2008
Vespoidea	Formicidae	Myrmicinae	Pheidolini	Messor	sp1	20	Lorite, Palomeque,2010	1			0
Vespoidea	Formicidae	Myrmicinae	Pheidolini	Pheidole	binghamii	10	Lorite&Palomeque, 2010	1			0	Buschinger, 2009
Vespoidea	Formicidae	Myrmicinae	Pheidolini	Pheidole	capellinii	10	Lorite&Palomeque, 2010	1	172	Kaspari&Vargo, 1995	0	Buschinger, 2009
Vespoidea	Formicidae	Myrmicinae	Pheidolini	Pheidole	dentata	10	Lorite&Palomeque, 2010	1	873	Shik, 2008; King&Porter,2007	0	Buschinger, 2009		0	0	Hughes et al. 2008
Vespoidea	Formicidae	Myrmicinae	Pheidolini	Pheidole	dentigula	10	Lorite&Palomeque, 2010	1	300	King&Porter, 2007	0	Buschinger, 2009		0	0	Hughes et al. 2008
Vespoidea	Formicidae	Myrmicinae	Pheidolini	Pheidole	desertorum	10	Lorite&Palomeque, 2010	1	24814	Helms, 1995	0	Buschinger, 2009		1	1	Hughes et al. 2008
Vespoidea	Formicidae	Myrmicinae	Pheidolini	Pheidole	fallax	10	Lorite&Palomeque, 2010	1			0	Buschinger, 2009		0	0	Hughes et al. 2008
Vespoidea	Formicidae	Myrmicinae	Pheidolini	Pheidole	fervida	10	Lorite&Palomeque, 2010	1	7317.5	Ito&Higashi, 1990.	0	Buschinger, 2009
Vespoidea	Formicidae	Myrmicinae	Pheidolini	Pheidole	hortensis	10	Lorite&Palomeque, 2010	1			0	Buschinger, 2009
Vespoidea	Formicidae	Myrmicinae	Pheidolini	Pheidole	hyatti	10	Lorite&Palomeque, 2010	1			0	Buschinger, 2009
Vespoidea	Formicidae	Myrmicinae	Pheidolini	Pheidole	indica	10	Lorite&Palomeque, 2010	1			0	Buschinger, 2009
Vespoidea	Formicidae	Myrmicinae	Pheidolini	Pheidole	latinoda	21	Lorite&Palomeque, 2010	1			0	Buschinger, 2009
Vespoidea	Formicidae	Myrmicinae	Pheidolini	Pheidole	megacephala	10	Lorite&Palomeque, 2010	1			0	Buschinger, 2009		1	1	Hughes et al. 2008
Vespoidea	Formicidae	Myrmicinae	Pheidolini	Pheidole	mus	6	Lorite&Palomeque, 2010	1			0	Buschinger, 2009
Vespoidea	Formicidae	Myrmicinae	Pheidolini	Pheidole	nitidula	10	Lorite&Palomeque, 2010	1			0	Buschinger, 2009
Vespoidea	Formicidae	Myrmicinae	Pheidolini	Pheidole	noda	18.6667	Lorite&Palomeque, 2010	1			0	Buschinger, 2009
Vespoidea	Formicidae	Myrmicinae	Pheidolini	Pheidole	pallidula	11	Lorite&Palomeque, 2010	1	3300	Beckers, 1989; Kaspari&Vargo, 1995	0	Buschinger, 2009	0	1	1	Hughes et al. 2008
Vespoidea	Formicidae	Myrmicinae	Pheidolini	Pheidole	plagiaria	10	Lorite&Palomeque, 2010	1			0	Buschinger, 2009
Vespoidea	Formicidae	Myrmicinae	Pheidolini	Pheidole	porcula	10	Lorite&Palomeque, 2010	1			0	Buschinger, 2009
Vespoidea	Formicidae	Myrmicinae	Pheidolini	Pheidole	soritis	9	Lorite&Palomeque, 2010	1			0	Buschinger, 2009	0		0	Hughes et al. 2008
Vespoidea	Formicidae	Myrmicinae	Pheidolini	Pheidole	sp1	9	Lorite&Palomeque, 2010	1			0	Buschinger, 2009
Vespoidea	Formicidae	Myrmicinae	Pheidolini	Pheidole	sp10	10	Lorite&Palomeque, 2010	1			0	Buschinger, 2009
Vespoidea	Formicidae	Myrmicinae	Pheidolini	Pheidole	sp11	10	Lorite&Palomeque, 2010	1			0	Buschinger, 2009
Vespoidea	Formicidae	Myrmicinae	Pheidolini	Pheidole	sp12	10	Lorite&Palomeque, 2010	1			0	Buschinger, 2009
Vespoidea	Formicidae	Myrmicinae	Pheidolini	Pheidole	sp13	10	Lorite&Palomeque, 2010	1			0	Buschinger, 2009
Vespoidea	Formicidae	Myrmicinae	Pheidolini	Pheidole	sp14	10	Lorite&Palomeque, 2010	1			0	Buschinger, 2009
Vespoidea	Formicidae	Myrmicinae	Pheidolini	Pheidole	sp15	10	Lorite&Palomeque, 2010	1			0	Buschinger, 2009
Vespoidea	Formicidae	Myrmicinae	Pheidolini	Pheidole	sp16	10	Lorite&Palomeque, 2010	1			0	Buschinger, 2009
Vespoidea	Formicidae	Myrmicinae	Pheidolini	Pheidole	sp17	10	Lorite&Palomeque, 2010	1			0	Buschinger, 2009
Vespoidea	Formicidae	Myrmicinae	Pheidolini	Pheidole	sp18	10	Lorite&Palomeque, 2010	1			0	Buschinger, 2009
Vespoidea	Formicidae	Myrmicinae	Pheidolini	Pheidole	sp19	10	Lorite&Palomeque, 2010	1			0	Buschinger, 2009
Vespoidea	Formicidae	Myrmicinae	Pheidolini	Pheidole	sp2	10	Lorite&Palomeque, 2010	1			0	Buschinger, 2009
Vespoidea	Formicidae	Myrmicinae	Pheidolini	Pheidole	sp20	16.5	Lorite, Palomeque,2010	1			0
Vespoidea	Formicidae	Myrmicinae	Pheidolini	Pheidole	sp21	10	Lorite&Palomeque, 2010	1			0	Buschinger, 2009
Vespoidea	Formicidae	Myrmicinae	Pheidolini	Pheidole	sp22	8	Lorite&Palomeque, 2010	1			0	Buschinger, 2009
Vespoidea	Formicidae	Myrmicinae	Pheidolini	Pheidole	sp23	19	Lorite&Palomeque, 2010	1			0	Buschinger, 2009
Vespoidea	Formicidae	Myrmicinae	Pheidolini	Pheidole	sp24	9	Lorite&Palomeque, 2010	1			0	Buschinger, 2009
Vespoidea	Formicidae	Myrmicinae	Pheidolini	Pheidole	sp25	10	Lorite&Palomeque, 2010	1			0	Buschinger, 2009
Vespoidea	Formicidae	Myrmicinae	Pheidolini	Pheidole	sp26	11	Lorite&Palomeque, 2010	1			0	Buschinger, 2009
Vespoidea	Formicidae	Myrmicinae	Pheidolini	Pheidole	sp27	10	Lorite&Palomeque, 2010	1			0	Buschinger, 2009
Vespoidea	Formicidae	Myrmicinae	Pheidolini	Pheidole	sp28	19	Lorite&Palomeque, 2010	1			0	Buschinger, 2009
Vespoidea	Formicidae	Myrmicinae	Pheidolini	Pheidole	sp29	10	Lorite&Palomeque, 2010	1			0	Buschinger, 2009
Vespoidea	Formicidae	Myrmicinae	Pheidolini	Pheidole	sp3	10	Lorite&Palomeque, 2010	1			0	Buschinger, 2009
Vespoidea	Formicidae	Myrmicinae	Pheidolini	Pheidole	sp30	10	Lorite&Palomeque, 2010	1			0	Buschinger, 2009
Vespoidea	Formicidae	Myrmicinae	Pheidolini	Pheidole	sp31	9	Lorite&Palomeque, 2010	1			0	Buschinger, 2009
Vespoidea	Formicidae	Myrmicinae	Pheidolini	Pheidole	sp32	10	Lorite&Palomeque, 2010	1			0	Buschinger, 2009
Vespoidea	Formicidae	Myrmicinae	Pheidolini	Pheidole	sp33	10	Lorite&Palomeque, 2010	1			0	Buschinger, 2009
Vespoidea	Formicidae	Myrmicinae	Pheidolini	Pheidole	sp34	10	Lorite&Palomeque, 2010	1			0	Buschinger, 2009
Vespoidea	Formicidae	Myrmicinae	Pheidolini	Pheidole	sp35	18	Lorite&Palomeque, 2010	1			0	Buschinger, 2009
Vespoidea	Formicidae	Myrmicinae	Pheidolini	Pheidole	sp36	21	Lorite&Palomeque, 2010	1			0	Buschinger, 2009
Vespoidea	Formicidae	Myrmicinae	Pheidolini	Pheidole	sp37	10	Lorite&Palomeque, 2010	1			0	Buschinger, 2009
Vespoidea	Formicidae	Myrmicinae	Pheidolini	Pheidole	sp38	10	Lorite&Palomeque, 2010	1			0	Buschinger, 2009
Vespoidea	Formicidae	Myrmicinae	Pheidolini	Pheidole	sp39	15	Lorite&Palomeque, 2010	1			0	Buschinger, 2009
Vespoidea	Formicidae	Myrmicinae	Pheidolini	Pheidole	sp4	10	Lorite&Palomeque, 2010	1			0	Buschinger, 2009
Vespoidea	Formicidae	Myrmicinae	Pheidolini	Pheidole	sp40	10	Lorite&Palomeque, 2010	1			0	Buschinger, 2009
Vespoidea	Formicidae	Myrmicinae	Pheidolini	Pheidole	sp41	10	Lorite&Palomeque, 2010	1			0	Buschinger, 2009
Vespoidea	Formicidae	Myrmicinae	Pheidolini	Pheidole	sp42	10	Lorite&Palomeque, 2010	1			0	Buschinger, 2009
Vespoidea	Formicidae	Myrmicinae	Pheidolini	Pheidole	sp43	14	Lorite&Palomeque, 2010	1			0	Buschinger, 2009
Vespoidea	Formicidae	Myrmicinae	Pheidolini	Pheidole	sp44	9	Lorite&Palomeque, 2010	1			0	Buschinger, 2009
Vespoidea	Formicidae	Myrmicinae	Pheidolini	Pheidole	sp45	9	Lorite&Palomeque, 2010	1			0	Buschinger, 2009
Vespoidea	Formicidae	Myrmicinae	Pheidolini	Pheidole	sp46	9	Lorite&Palomeque, 2010	1			0	Buschinger, 2009
Vespoidea	Formicidae	Myrmicinae	Pheidolini	Pheidole	sp47	16	Lorite&Palomeque, 2010	1			0	Buschinger, 2009
Vespoidea	Formicidae	Myrmicinae	Pheidolini	Pheidole	sp48	10	Lorite&Palomeque, 2010	1			0	Buschinger, 2009
Vespoidea	Formicidae	Myrmicinae	Pheidolini	Pheidole	sp49	9	Lorite&Palomeque, 2010	1			0	Buschinger, 2009
Vespoidea	Formicidae	Myrmicinae	Pheidolini	Pheidole	sp5	10	Lorite&Palomeque, 2010	1			0	Buschinger, 2009
Vespoidea	Formicidae	Myrmicinae	Pheidolini	Pheidole	sp50	9	Lorite&Palomeque, 2010	1			0	Buschinger, 2009
Vespoidea	Formicidae	Myrmicinae	Pheidolini	Pheidole	sp51	9	Lorite&Palomeque, 2010	1			0	Buschinger, 2009
Vespoidea	Formicidae	Myrmicinae	Pheidolini	Pheidole	sp6	10	Lorite&Palomeque, 2010	1			0	Buschinger, 2009
Vespoidea	Formicidae	Myrmicinae	Pheidolini	Pheidole	sp7	9	Lorite&Palomeque, 2010	1			0	Buschinger, 2009
Vespoidea	Formicidae	Myrmicinae	Pheidolini	Pheidole	sp8	10	Lorite&Palomeque, 2010	1			0	Buschinger, 2009
Vespoidea	Formicidae	Myrmicinae	Pheidolini	Pheidole	sp9	10	Lorite&Palomeque, 2010	1			0	Buschinger, 2009
Vespoidea	Formicidae	Myrmicinae	Pheidolini	Pheidole	spininodis	10	Lorite&Palomeque, 2010	1			0	Buschinger, 2009
Vespoidea	Formicidae	Myrmicinae	Pheidolini	Pheidole	subarmata	10	Lorite&Palomeque, 2010	1			0	Buschinger, 2009
Vespoidea	Formicidae	Myrmicinae	Pheidolini	Pheidole	tepicana	9	Lorite&Palomeque, 2010	1			0	Buschinger, 2009
Vespoidea	Formicidae	Myrmicinae	Pheidolini	Pheidole	woodmasoni	9	Lorite&Palomeque, 2010	1			0	Buschinger, 2009
Vespoidea	Formicidae	Myrmicinae	Solenopsidini	Carebara	asina	22	Lorite&Palomeque, 2010	1			0	Buschinger, 2009
Vespoidea	Formicidae	Myrmicinae	Solenopsidini	Carebara	sauteri	18	Lorite&Palomeque, 2010	1			0	Buschinger, 2009
Vespoidea	Formicidae	Myrmicinae	Solenopsidini	Carebara	sp1	18	Lorite&Palomeque, 2010	1			0	Buschinger, 2009
Vespoidea	Formicidae	Myrmicinae	Solenopsidini	Carebara	sp2	22	Lorite&Palomeque, 2010	1			0	Buschinger, 2009
Vespoidea	Formicidae	Myrmicinae	Solenopsidini	Carebara	sp3	16	Lorite&Palomeque, 2010	1			0	Buschinger, 2009
Vespoidea	Formicidae	Myrmicinae	Solenopsidini	Carebara	sp4	13	Lorite&Palomeque, 2010	1			0	Buschinger, 2009
Vespoidea	Formicidae	Myrmicinae	Solenopsidini	Carebara	sp5	17	Lorite&Palomeque, 2010	1			0	Buschinger, 2009
Vespoidea	Formicidae	Myrmicinae	Solenopsidini	Carebara	sp6	21	Lorite&Palomeque, 2010	1			0	Buschinger, 2009
Vespoidea	Formicidae	Myrmicinae	Solenopsidini	Carebara	sp7	18	Lorite&Palomeque, 2010	1			0	Buschinger, 2009
Vespoidea	Formicidae	Myrmicinae	Solenopsidini	Carebara	sp8	22	Lorite&Palomeque, 2010	1			0	Buschinger, 2009
Vespoidea	Formicidae	Myrmicinae	Solenopsidini	Carebara	spANIC-6	19	Lorite&Palomeque, 2010	1			0	Buschinger, 2009
Vespoidea	Formicidae	Myrmicinae	Solenopsidini	Mayriella	abstinens	9	Lorite&Palomeque, 2010	1			0	Buschinger, 2009
Vespoidea	Formicidae	Myrmicinae	Solenopsidini	Monomorium	dichroum	8	Lorite&Palomeque, 2010	1			0	Buschinger, 2009
Vespoidea	Formicidae	Myrmicinae	Solenopsidini	Monomorium	glabrum	19	Lorite&Palomeque, 2010	1			0	Buschinger, 2009
Vespoidea	Formicidae	Myrmicinae	Solenopsidini	Monomorium	indicum	11	Lorite&Palomeque, 2010	1			0	Buschinger, 2009
Vespoidea	Formicidae	Myrmicinae	Solenopsidini	Monomorium	latinode	35	Lorite&Palomeque, 2010	1			0	Buschinger, 2009
Vespoidea	Formicidae	Myrmicinae	Solenopsidini	Monomorium	minimum	11	Lorite&Palomeque, 2010	1	3000	Geraghty et al., 2007	0	Buschinger, 2009	0	1	1	Hughes et al. 2008
Vespoidea	Formicidae	Myrmicinae	Solenopsidini	Monomorium	orientale	10	Lorite&Palomeque, 2010	1			0	Buschinger, 2009
Vespoidea	Formicidae	Myrmicinae	Solenopsidini	Monomorium	pharaonis	11	Lorite&Palomeque, 2010	1			0	Buschinger, 2009	0	1	1	Hughes et al. 2008
Vespoidea	Formicidae	Myrmicinae	Solenopsidini	Monomorium	rothsteini	11	Lorite&Palomeque, 2010	1	47250	Hölldobler&Wilson, 1990	0	Buschinger, 2009
Vespoidea	Formicidae	Myrmicinae	Solenopsidini	Monomorium	scabriceps	19	Lorite&Palomeque, 2010	1			0	Buschinger, 2009
Vespoidea	Formicidae	Myrmicinae	Solenopsidini	Monomorium	sp1	11	Lorite&Palomeque, 2010	1			0	Buschinger, 2009
Vespoidea	Formicidae	Myrmicinae	Solenopsidini	Monomorium	sp10	19	Lorite&Palomeque, 2010	1			0	Buschinger, 2009
Vespoidea	Formicidae	Myrmicinae	Solenopsidini	Monomorium	sp11	11	Lorite&Palomeque, 2010	1			0	Buschinger, 2009
Vespoidea	Formicidae	Myrmicinae	Solenopsidini	Monomorium	sp12	11	Lorite&Palomeque, 2010	1			0	Buschinger, 2009
Vespoidea	Formicidae	Myrmicinae	Solenopsidini	Monomorium	sp2	21	Lorite&Palomeque, 2010	1			0	Buschinger, 2009
Vespoidea	Formicidae	Myrmicinae	Solenopsidini	Monomorium	sp3	16	Lorite&Palomeque, 2010	1			0	Buschinger, 2009
Vespoidea	Formicidae	Myrmicinae	Solenopsidini	Monomorium	sp4	11	Lorite&Palomeque, 2010	1			0	Buschinger, 2009
Vespoidea	Formicidae	Myrmicinae	Solenopsidini	Monomorium	sp5	11	Lorite&Palomeque, 2010	1			0	Buschinger, 2009
Vespoidea	Formicidae	Myrmicinae	Solenopsidini	Monomorium	sp6	11	Lorite&Palomeque, 2010	1			0	Buschinger, 2009
Vespoidea	Formicidae	Myrmicinae	Solenopsidini	Monomorium	sp7	11	Lorite&Palomeque, 2010	1			0	Buschinger, 2009
Vespoidea	Formicidae	Myrmicinae	Solenopsidini	Monomorium	sp8	11	Lorite&Palomeque, 2010	1			0	Buschinger, 2009
Vespoidea	Formicidae	Myrmicinae	Solenopsidini	Monomorium	sp9	17	Lorite&Palomeque, 2010	1			0	Buschinger, 2009
Vespoidea	Formicidae	Myrmicinae	Solenopsidini	Monomorium	subopacum	17	Lorite&Palomeque, 2010	1			0	Buschinger, 2009
Vespoidea	Formicidae	Myrmicinae	Solenopsidini	Monomorium	viride	11	Lorite&Palomeque, 2010	1	10000	King&Porter, 2007	0	Buschinger, 2009		1	1	Hughes et al. 2008
Vespoidea	Formicidae	Myrmicinae	Solenopsidini	Monomorium	whitei	12	Lorite&Palomeque, 2010	1	20225	Hölldobler&Wilson, 1990	0	Buschinger, 2009
Vespoidea	Formicidae	Myrmicinae	Solenopsidini	Pheidologeton	diversus	21	Lorite&Palomeque, 2010	1			0	Buschinger, 2009
Vespoidea	Formicidae	Myrmicinae	Solenopsidini	Pheidologeton	sp1	21	Lorite&Palomeque, 2010	1			0	Buschinger, 2009
Vespoidea	Formicidae	Myrmicinae	Solenopsidini	Solenopsis	aurea	16	Lorite&Palomeque, 2010	1			0	Buschinger, 2009
Vespoidea	Formicidae	Myrmicinae	Solenopsidini	Solenopsis	fugax	11	Lorite&Palomeque, 2010	1			0	Buschinger, 2009		1	1	Hughes et al. 2008
Vespoidea	Formicidae	Myrmicinae	Solenopsidini	Solenopsis	geminata	16	Lorite&Palomeque, 2010	1	28000	King&Porter, 2007	0	Buschinger, 2009	0	1	1	Hughes et al. 2008
Vespoidea	Formicidae	Myrmicinae	Solenopsidini	Solenopsis	invicta	16	Lorite&Palomeque, 2010	1	152040	Hölldobler&Wilson, 1990	0	Buschinger, 2009	0	1	1	Hughes et al. 2008
Vespoidea	Formicidae	Myrmicinae	Solenopsidini	Solenopsis	molesta	11	Lorite&Palomeque, 2010	1	80	www.antprofiler.org	0	Buschinger, 2009		1	1	Hughes et al. 2008
Vespoidea	Formicidae	Myrmicinae	Solenopsidini	Solenopsis	richteri	16	Lorite&Palomeque, 2010	1	300000	www.antprofiler.org	0	Buschinger, 2009	0	1	1	Hughes et al. 2008
Vespoidea	Formicidae	Myrmicinae	Solenopsidini	Solenopsis	saevissima	16	Lorite&Palomeque, 2010	1			0	Buschinger, 2009
Vespoidea	Formicidae	Myrmicinae	Solenopsidini	Solenopsis	sp1	19	Lorite&Palomeque, 2010	1			0	Buschinger, 2009
Vespoidea	Formicidae	Myrmicinae	Solenopsidini	Solenopsis	sp2	11	Lorite&Palomeque, 2010	1			0	Buschinger, 2009
Vespoidea	Formicidae	Myrmicinae	Solenopsidini	Solenopsis	xyloni	16	Lorite&Palomeque, 2010	1			0	Buschinger, 2009		1	1	Hughes et al. 2008
Vespoidea	Formicidae	Myrmicinae	Stenammini	Dacetinops	concinnus	8	Lorite&Palomeque, 2010	1			0	Buschinger, 2009
Vespoidea	Formicidae	Myrmicinae	Stenammini	Lordomyrma	sp1	11	Lorite&Palomeque, 2010	1			0	Buschinger, 2009
Vespoidea	Formicidae	Myrmicinae	Stenammini	Proatta	sp1	16	Lorite&Palomeque, 2010	1			0	Buschinger, 2009
Vespoidea	Formicidae	Myrmicinae	Stenammini	Stenamma	brevicorne	4	Lorite&Palomeque, 2010	1	70	Geraghty et al., 2007	0	Buschinger, 2009		0	0	Hughes et al. 2008
Vespoidea	Formicidae	Myrmicinae	Stenammini	Stenamma	westwoodii	20	Lorite, Palomeque,2010	1			0			1	1
Vespoidea	Formicidae	Myrmicinae	Stenammini	Vollenhovia	emeryii	18	Lorite&Palomeque, 2010	1			0	Buschinger, 2009		1	1	Hughes et al. 2008
Vespoidea	Formicidae	Myrmicinae	Stenammini	Vollenhovia	sp1	11	Lorite&Palomeque, 2010	1			0	Buschinger, 2009
Vespoidea	Formicidae	Myrmicinae	Stenammini	Vollenhovia	sp2	25	Lorite&Palomeque, 2010	1			0	Buschinger, 2009
Vespoidea	Formicidae	Myrmicinae	Stenammini	Vollenhovia	sp3	17	Lorite&Palomeque, 2010	1			0	Buschinger, 2009
Vespoidea	Formicidae	Myrmicinae	Stenammini	Vollenhovia	sp4	18	Lorite&Palomeque, 2010	1			0	Buschinger, 2009
Vespoidea	Formicidae	Myrmicinae	Stenammini	Vollenhovia	spANIC-3	20	Lorite, Palomeque,2010	1			0
Vespoidea	Formicidae	Myrmicinae	Tetramoriini	Strongylognathus	huberi	14	Lorite&Palomeque, 2010	1			1	Buschinger, 2009
Vespoidea	Formicidae	Myrmicinae	Tetramoriini	Tetramorium	adelphon	11	Lorite&Palomeque, 2010	1	6272	Hölldobler&Wilson, 1990	0	Buschinger, 2009		1	1	Hughes et al. 2008
Vespoidea	Formicidae	Myrmicinae	Tetramoriini	Tetramorium	brevidentatum	10	Lorite&Palomeque, 2010	1			0	Buschinger, 2009
Vespoidea	Formicidae	Myrmicinae	Tetramoriini	Tetramorium	caespitum	14	Lorite&Palomeque, 2010	1	7316.43	Hölldobler&Wilson, 1990	0	Buschinger, 2009		0	0	Hughes et al. 2008
Vespoidea	Formicidae	Myrmicinae	Tetramoriini	Tetramorium	eleates	14	Lorite&Palomeque, 2010	1			0	Buschinger, 2009
Vespoidea	Formicidae	Myrmicinae	Tetramoriini	Tetramorium	forte	14	Lorite&Palomeque, 2010	1			0	Buschinger, 2009
Vespoidea	Formicidae	Myrmicinae	Tetramoriini	Tetramorium	guineense	11	Lorite&Palomeque, 2010	1			0	Buschinger, 2009
Vespoidea	Formicidae	Myrmicinae	Tetramoriini	Tetramorium	kheperra	7	Lorite&Palomeque, 2010	1			0	Buschinger, 2009
Vespoidea	Formicidae	Myrmicinae	Tetramoriini	Tetramorium	lanuginosum	7	Lorite&Palomeque, 2010	1			0	Buschinger, 2009
Vespoidea	Formicidae	Myrmicinae	Tetramoriini	Tetramorium	pacificum	11	Lorite&Palomeque, 2010	1			0	Buschinger, 2009
Vespoidea	Formicidae	Myrmicinae	Tetramoriini	Tetramorium	pnyxis	10	Lorite&Palomeque, 2010	1			0	Buschinger, 2009
Vespoidea	Formicidae	Myrmicinae	Tetramoriini	Tetramorium	semilaeve	7	Lorite&Palomeque, 2010	1			0	Buschinger, 2009		1	1	Hughes et al. 2008
Vespoidea	Formicidae	Myrmicinae	Tetramoriini	Tetramorium	seneb	10	Lorite&Palomeque, 2010	1			0	Buschinger, 2009
Vespoidea	Formicidae	Myrmicinae	Tetramoriini	Tetramorium	simillimum	7	Lorite&Palomeque, 2010	1	300	King&Porter, 2007	0	Buschinger, 2009		1	1	Hughes et al. 2008
Vespoidea	Formicidae	Myrmicinae	Tetramoriini	Tetramorium	smithi	13	Lorite&Palomeque, 2010	1			0	Buschinger, 2009
Vespoidea	Formicidae	Myrmicinae	Tetramoriini	Tetramorium	sp1	10	Lorite&Palomeque, 2010	1			0	Buschinger, 2009
Vespoidea	Formicidae	Myrmicinae	Tetramoriini	Tetramorium	sp10	18	Lorite&Palomeque, 2010	1			0	Buschinger, 2009
Vespoidea	Formicidae	Myrmicinae	Tetramoriini	Tetramorium	sp11	10	Lorite&Palomeque, 2010	1			0	Buschinger, 2009
Vespoidea	Formicidae	Myrmicinae	Tetramoriini	Tetramorium	sp12	12	Lorite&Palomeque, 2010	1			0	Buschinger, 2009
Vespoidea	Formicidae	Myrmicinae	Tetramoriini	Tetramorium	sp2	9	Lorite&Palomeque, 2010	1			0	Buschinger, 2009
Vespoidea	Formicidae	Myrmicinae	Tetramoriini	Tetramorium	sp3	10	Lorite&Palomeque, 2010	1			0	Buschinger, 2009
Vespoidea	Formicidae	Myrmicinae	Tetramoriini	Tetramorium	sp4	9	Lorite&Palomeque, 2010	1			0	Buschinger, 2009
Vespoidea	Formicidae	Myrmicinae	Tetramoriini	Tetramorium	sp5	10	Lorite&Palomeque, 2010	1			0	Buschinger, 2009
Vespoidea	Formicidae	Myrmicinae	Tetramoriini	Tetramorium	sp6	11	Lorite&Palomeque, 2010	1			0	Buschinger, 2009
Vespoidea	Formicidae	Myrmicinae	Tetramoriini	Tetramorium	sp7	9	Lorite&Palomeque, 2010	1			0	Buschinger, 2009
Vespoidea	Formicidae	Myrmicinae	Tetramoriini	Tetramorium	sp8	13	Lorite&Palomeque, 2010	1			0	Buschinger, 2009
Vespoidea	Formicidae	Myrmicinae	Tetramoriini	Tetramorium	sp9	7	Lorite&Palomeque, 2010	1			0	Buschinger, 2009
Vespoidea	Formicidae	Myrmicinae	Tetramoriini	Tetramorium	spinosum	13	Lorite&Palomeque, 2010	1	70	www.antprofiler.org	0	Buschinger, 2009
Vespoidea	Formicidae	Myrmicinae	Tetramoriini	Tetramorium	walshi	7	Lorite&Palomeque, 2010	1			0	Buschinger, 2009
Vespoidea	Formicidae	Ectatomminae	Ectatommini	Ectatomma	tuberculatum	18	Lorite&Palomeque, 2010	1	428	Hora, 2005	0	Buschinger, 2009		1	1	Hughes et al. 2008
Vespoidea	Formicidae	Ponerinae	Platythyreini	Platythyrea	quadridenta	9	Lorite&Palomeque, 2010	1	33.33	Peeters&Ito, 2001; Ito, 1994	0	Buschinger, 2009		1	1	Hughes et al. 2008
Vespoidea	Formicidae	Ponerinae	Platythyreini	Platythyrea	tricuspidata	46.5	Lorite&Palomeque, 2010	1	29	Ito, 1994	0	Buschinger, 2009
Vespoidea	Formicidae	Ponerinae	Ponerini	Anochetus	altisquamis	15	Lorite&Palomeque, 2010	1			0	Buschinger, 2009
Vespoidea	Formicidae	Ponerinae	Ponerini	Anochetus	graeffei	15	Lorite&Palomeque, 2010	1			0	Buschinger, 2009
Vespoidea	Formicidae	Ponerinae	Ponerini	Anochetus	graeffei2	19	Lorite&Palomeque, 2010	1			0	Buschinger, 2009
Vespoidea	Formicidae	Ponerinae	Ponerini	Anochetus	horridus	23	Lorite&Palomeque, 2010	1			0	Buschinger, 2009
Vespoidea	Formicidae	Ponerinae	Ponerini	Anochetus	madaraszi	14	Lorite&Palomeque, 2010	1			0	Buschinger, 2009
Vespoidea	Formicidae	Ponerinae	Ponerini	Anochetus	modicus	15	Lorite&Palomeque, 2010	1			0	Buschinger, 2009
Vespoidea	Formicidae	Ponerinae	Ponerini	Anochetus	sp1	12	Lorite&Palomeque, 2010	1			0	Buschinger, 2009
Vespoidea	Formicidae	Ponerinae	Ponerini	Anochetus	sp2	19	Lorite&Palomeque, 2010	1			0	Buschinger, 2009
Vespoidea	Formicidae	Ponerinae	Ponerini	Anochetus	sp3	15	Lorite&Palomeque, 2010	1			0	Buschinger, 2009
Vespoidea	Formicidae	Ponerinae	Ponerini	Anochetus	sp4	15	Lorite&Palomeque, 2010	1			0	Buschinger, 2009
Vespoidea	Formicidae	Ponerinae	Ponerini	Anochetus	sp5	17	Lorite&Palomeque, 2010	1			0	Buschinger, 2009
Vespoidea	Formicidae	Ponerinae	Ponerini	Anochetus	sp6	17	Lorite&Palomeque, 2010	1			0	Buschinger, 2009
Vespoidea	Formicidae	Ponerinae	Ponerini	Anochetus	yerburyi	15	Lorite&Palomeque, 2010	1			0	Buschinger, 2009
Vespoidea	Formicidae	Ponerinae	Ponerini	Centromyrmex	feae	22	Lorite&Palomeque, 2010	1			0	Buschinger, 2009
Vespoidea	Formicidae	Ponerinae	Ponerini	Cryptopone	rotundiceps	6	Lorite&Palomeque, 2010	1			0	Buschinger, 2009
Vespoidea	Formicidae	Ponerinae	Ponerini	Cryptopone	sauteri	14	Lorite&Palomeque, 2010	1			0	Buschinger, 2009
Vespoidea	Formicidae	Ponerinae	Ponerini	Cryptopone	testacea	9	Lorite&Palomeque, 2010	1			0	Buschinger, 2009
Vespoidea	Formicidae	Ponerinae	Ponerini	Diacamma	rugosum	7	Lorite&Palomeque, 2010	1	40	Kaspari&Vargo, 1995	0	Buschinger, 2009
Vespoidea	Formicidae	Ponerinae	Ponerini	Diacamma	sp1	18	Lorite&Palomeque, 2010	1			0	Buschinger, 2009
Vespoidea	Formicidae	Ponerinae	Ponerini	Diacamma	sp2	22	Lorite&Palomeque, 2010	1			0	Buschinger, 2009
Vespoidea	Formicidae	Ponerinae	Ponerini	Diacamma	sp3	15	Lorite&Palomeque, 2010	1			0	Buschinger, 2009
Vespoidea	Formicidae	Ponerinae	Ponerini	Diacamma	sp4	33	Lorite&Palomeque, 2010	1			0	Buschinger, 2009
Vespoidea	Formicidae	Ponerinae	Ponerini	Diacamma	sp5	29	Lorite&Palomeque, 2010	1			0	Buschinger, 2009
Vespoidea	Formicidae	Ponerinae	Ponerini	Dinoponera	gigantea	41	Lorite&Palomeque, 2010	1	74	Monnin, 2003	0	Buschinger, 2009
Vespoidea	Formicidae	Ponerinae	Ponerini	Dinoponera	lucida	57	Lorite&Palomeque, 2010	1	90	Monnin, 2003	0	Buschinger, 2009
Vespoidea	Formicidae	Ponerinae	Ponerini	Dinoponera	quadriceps	46	Lorite&Palomeque, 2010	1	82	Peeters&Ito, 2001	0	Buschinger, 2009	0	0	0	Hughes et al. 2008
Vespoidea	Formicidae	Ponerinae	Ponerini	Hypoponera	confinis	19	Lorite&Palomeque, 2010	1			0	Buschinger, 2009
Vespoidea	Formicidae	Ponerinae	Ponerini	Hypoponera	pruinosa	12	Lorite&Palomeque, 2010	1			0	Buschinger, 2009
Vespoidea	Formicidae	Ponerinae	Ponerini	Hypoponera	sp1	19	Lorite&Palomeque, 2010	1			0	Buschinger, 2009
Vespoidea	Formicidae	Ponerinae	Ponerini	Hypoponera	sp2	19	Lorite&Palomeque, 2010	1			0	Buschinger, 2009
Vespoidea	Formicidae	Ponerinae	Ponerini	Hypoponera	sp3	18	Lorite&Palomeque, 2010	1			0	Buschinger, 2009
Vespoidea	Formicidae	Ponerinae	Ponerini	Hypoponera	spANIC-1	19	Lorite&Palomeque, 2010	1			0	Buschinger, 2009
Vespoidea	Formicidae	Ponerinae	Ponerini	Hypoponera	spANIC-2	19	Lorite&Palomeque, 2010	1			0	Buschinger, 2009
Vespoidea	Formicidae	Ponerinae	Ponerini	Leptogenys	borneensis	23	Lorite&Palomeque, 2010	1			0	Buschinger, 2009
Vespoidea	Formicidae	Ponerinae	Ponerini	Leptogenys	diminuta	17.5	Lorite&Palomeque, 2010	1	361.33	Ito&Ohkawara, 2000	0	Buschinger, 2009
Vespoidea	Formicidae	Ponerinae	Ponerini	Leptogenys	hysterica	13	Lorite&Palomeque, 2010	1			0	Buschinger, 2009
Vespoidea	Formicidae	Ponerinae	Ponerini	Leptogenys	iridescens	23	Lorite&Palomeque, 2010	1			0	Buschinger, 2009
Vespoidea	Formicidae	Ponerinae	Ponerini	Leptogenys	kraepelini	13	Lorite&Palomeque, 2010	1	21	Peeters&Ito, 2001	0	Buschinger, 2009	0		0	Hughes et al. 2008
Vespoidea	Formicidae	Ponerinae	Ponerini	Leptogenys	minchinii	26	Lorite&Palomeque, 2010	1			0	Buschinger, 2009
Vespoidea	Formicidae	Ponerinae	Ponerini	Leptogenys	myops	24	Lorite&Palomeque, 2010	1			0	Buschinger, 2009
Vespoidea	Formicidae	Ponerinae	Ponerini	Leptogenys	peugueti	27	Lorite&Palomeque, 2010	1			0	Buschinger, 2009
Vespoidea	Formicidae	Ponerinae	Ponerini	Leptogenys	processionalis	23	Lorite&Palomeque, 2010	1			0	Buschinger, 2009
Vespoidea	Formicidae	Ponerinae	Ponerini	Leptogenys	sp1	24	Lorite&Palomeque, 2010	1			0	Buschinger, 2009
Vespoidea	Formicidae	Ponerinae	Ponerini	Leptogenys	sp2	15	Lorite&Palomeque, 2010	1			0	Buschinger, 2009
Vespoidea	Formicidae	Ponerinae	Ponerini	Leptogenys	sp3	27	Lorite&Palomeque, 2010	1			0	Buschinger, 2009
Vespoidea	Formicidae	Ponerinae	Ponerini	Odontomachus	chelifer	22	Lorite&Palomeque, 2010	1			0	Buschinger, 2009
Vespoidea	Formicidae	Ponerinae	Ponerini	Odontomachus	hastatus	22	Lorite&Palomeque, 2010	1			0	Buschinger, 2009
Vespoidea	Formicidae	Ponerinae	Ponerini	Odontomachus	latidens	15.5	Lorite, Palomeque,2010	1			0
Vespoidea	Formicidae	Ponerinae	Ponerini	Odontomachus	meinerti	22	Lorite&Palomeque, 2010	1			0	Buschinger, 2009
Vespoidea	Formicidae	Ponerinae	Ponerini	Odontomachus	rixosus	15	Lorite&Palomeque, 2010	1	375	Ito, 1996	0	Buschinger, 2009
Vespoidea	Formicidae	Ponerinae	Ponerini	Odontomachus	scalptus	22	Lorite&Palomeque, 2010	1			0	Buschinger, 2009
Vespoidea	Formicidae	Ponerinae	Ponerini	Odontomachus	simillimus	22	Lorite&Palomeque, 2010	1			0	Buschinger, 2009
Vespoidea	Formicidae	Ponerinae	Ponerini	Odontomachus	sp1	22	Lorite&Palomeque, 2010	1			0	Buschinger, 2009
Vespoidea	Formicidae	Ponerinae	Ponerini	Odontomachus	spANIC-1	22	Lorite&Palomeque, 2010	1			0	Buschinger, 2009
Vespoidea	Formicidae	Ponerinae	Ponerini	Odontoponera	transversa	22	Lorite&Palomeque, 2010	1			0	Buschinger, 2009
Vespoidea	Formicidae	Ponerinae	Ponerini	Pachycondyla	apicalis	24	Lorite&Palomeque, 2010	1			0	Buschinger, 2009		0	0	Hughes et al. 2008
Vespoidea	Formicidae	Ponerinae	Ponerini	Pachycondyla	arhuaca	12	Lorite&Palomeque, 2010	1			0	Buschinger, 2009
Vespoidea	Formicidae	Ponerinae	Ponerini	Pachycondyla	astuta	10	Lorite&Palomeque, 2010	1			0	Buschinger, 2009
Vespoidea	Formicidae	Ponerinae	Ponerini	Pachycondyla	carinulata	12	Lorite&Palomeque, 2010	1			0	Buschinger, 2009
Vespoidea	Formicidae	Ponerinae	Ponerini	Pachycondyla	chinensis	11	Lorite&Palomeque, 2010	1	276	Gotoh&Ito, 2008	0	Buschinger, 2009		1	1	Hughes et al. 2008
Vespoidea	Formicidae	Ponerinae	Ponerini	Pachycondyla	concava	27	Lorite&Palomeque, 2010	1			0	Buschinger, 2009
Vespoidea	Formicidae	Ponerinae	Ponerini	Pachycondyla	constricta	15	Lorite&Palomeque, 2010	1			0	Buschinger, 2009
Vespoidea	Formicidae	Ponerinae	Ponerini	Pachycondyla	crassinoda	31	Lorite&Palomeque, 2010	1			0	Buschinger, 2009
Vespoidea	Formicidae	Ponerinae	Ponerini	Pachycondyla	crenata	13	Lorite&Palomeque, 2010	1	50	www.antprofiler.org	0	Buschinger, 2009		1	1	Hughes et al. 2008
Vespoidea	Formicidae	Ponerinae	Ponerini	Pachycondyla	curvinodis	13.5	Lorite&Palomeque, 2010	1			0	Buschinger, 2009
Vespoidea	Formicidae	Ponerinae	Ponerini	Pachycondyla	gilberti	15	Lorite&Palomeque, 2010	1			0	Buschinger, 2009
Vespoidea	Formicidae	Ponerinae	Ponerini	Pachycondyla	goeldii	12	Lorite&Palomeque, 2010	1	500	Denis, 2007	0	Buschinger, 2009
Vespoidea	Formicidae	Ponerinae	Ponerini	Pachycondyla	harpax	48	Lorite, Palomeque,2010	1			0
Vespoidea	Formicidae	Ponerinae	Ponerini	Pachycondyla	impressa	47	Lorite&Palomeque, 2010	1			0	Buschinger, 2009
Vespoidea	Formicidae	Ponerinae	Ponerini	Pachycondyla	inversa	15	Lorite&Palomeque, 2010	1			0	Buschinger, 2009	1	1	1	Hughes et al. 2008
Vespoidea	Formicidae	Ponerinae	Ponerini	Pachycondyla	leeuwenhoeki	8	Lorite&Palomeque, 2010	1			0	Buschinger, 2009
Vespoidea	Formicidae	Ponerinae	Ponerini	Pachycondyla	lutea	8	Lorite&Palomeque, 2010	1			0	Buschinger, 2009
Vespoidea	Formicidae	Ponerinae	Ponerini	Pachycondyla	luteipes	11	Lorite&Palomeque, 2010	1			0	Buschinger, 2009
Vespoidea	Formicidae	Ponerinae	Ponerini	Pachycondyla	marginata	23	Lorite&Palomeque, 2010	1	1198.5	Shik, 2008; Leal&Oliveira, 1995	0	Buschinger, 2009		1	1	Hughes et al. 2008
Vespoidea	Formicidae	Ponerinae	Ponerini	Pachycondyla	mesonotalis	13	Lorite&Palomeque, 2010	1			0	Buschinger, 2009
Vespoidea	Formicidae	Ponerinae	Ponerini	Pachycondyla	metanotalis	35	Lorite&Palomeque, 2010	1			0	Buschinger, 2009
Vespoidea	Formicidae	Ponerinae	Ponerini	Pachycondyla	moesta	13	Lorite&Palomeque, 2010	1			0	Buschinger, 2009
Vespoidea	Formicidae	Ponerinae	Ponerini	Pachycondyla	rubiginosa	38	Lorite, Palomeque,2010	1			0
Vespoidea	Formicidae	Ponerinae	Ponerini	Pachycondyla	rubra	16	Lorite&Palomeque, 2010	1			0	Buschinger, 2009
Vespoidea	Formicidae	Ponerinae	Ponerini	Pachycondyla	rufipes	24	Lorite&Palomeque, 2010	1			0	Buschinger, 2009
Vespoidea	Formicidae	Ponerinae	Ponerini	Pachycondyla	sp1	11	Lorite&Palomeque, 2010	1			0	Buschinger, 2009
Vespoidea	Formicidae	Ponerinae	Ponerini	Pachycondyla	sp11	26	Lorite&Palomeque, 2010	1			0	Buschinger, 2009
Vespoidea	Formicidae	Ponerinae	Ponerini	Pachycondyla	sp2	19	Lorite&Palomeque, 2010	1			0	Buschinger, 2009
Vespoidea	Formicidae	Ponerinae	Ponerini	Pachycondyla	sp3	22	Lorite&Palomeque, 2010	1			0	Buschinger, 2009
Vespoidea	Formicidae	Ponerinae	Ponerini	Pachycondyla	sp4	30	Lorite, Palomeque,2010	1			0
Vespoidea	Formicidae	Ponerinae	Ponerini	Pachycondyla	sp5	11	Lorite&Palomeque, 2010	1			0	Buschinger, 2009
Vespoidea	Formicidae	Ponerinae	Ponerini	Pachycondyla	sp6	14	Lorite&Palomeque, 2010	1			0	Buschinger, 2009
Vespoidea	Formicidae	Ponerinae	Ponerini	Pachycondyla	sp7	11	Lorite&Palomeque, 2010	1			0	Buschinger, 2009
Vespoidea	Formicidae	Ponerinae	Ponerini	Pachycondyla	sp8	18	Lorite&Palomeque, 2010	1			0	Buschinger, 2009
Vespoidea	Formicidae	Ponerinae	Ponerini	Pachycondyla	sp9	18	Lorite&Palomeque, 2010	1			0	Buschinger, 2009
Vespoidea	Formicidae	Ponerinae	Ponerini	Pachycondyla	stigma	6	Lorite&Palomeque, 2010	1	9	Kaspari&Vargo, 1995	0	Buschinger, 2009
Vespoidea	Formicidae	Ponerinae	Ponerini	Pachycondyla	striata	52	Lorite, Palomeque,2010	1			0
Vespoidea	Formicidae	Ponerinae	Ponerini	Pachycondyla	subversa	13.5	Lorite&Palomeque, 2010	1			0	Buschinger, 2009
Vespoidea	Formicidae	Ponerinae	Ponerini	Pachycondyla	succedanea	7	Lorite&Palomeque, 2010	1			0	Buschinger, 2009
Vespoidea	Formicidae	Ponerinae	Ponerini	Pachycondyla	tridentata	14	Lorite&Palomeque, 2010	1			0	Buschinger, 2009
Vespoidea	Formicidae	Ponerinae	Ponerini	Pachycondyla	unidentata	6	Lorite&Palomeque, 2010	1			0	Buschinger, 2009		0	0	Hughes et al. 2008
Vespoidea	Formicidae	Ponerinae	Ponerini	Pachycondyla	venusta	24	Lorite&Palomeque, 2010	1			0	Buschinger, 2009
Vespoidea	Formicidae	Ponerinae	Ponerini	Pachycondyla	verenae	28.4	Lorite, Palomeque,2010	1			0			0	0
Vespoidea	Formicidae	Ponerinae	Ponerini	Pachycondyla	villosa	17	Lorite&Palomeque, 2010	1			0	Buschinger, 2009	1	1	1	Hughes et al. 2008
Vespoidea	Formicidae	Ponerinae	Ponerini	Ponera	japonica	6	Lorite&Palomeque, 2010	1			0	Buschinger, 2009
Vespoidea	Formicidae	Ponerinae	Ponerini	Ponera	pennsylvanica	6	Lorite&Palomeque, 2010	1	17.5	Shik, 2008; Geraghty et al., 2007	0	Buschinger, 2009		0	0	Hughes et al. 2008
Vespoidea	Formicidae	Ponerinae	Ponerini	Ponera	scabra	3.5	Lorite, Palomeque,2010	1			0
Vespoidea	Formicidae	Ponerinae	Ponerini	Ponera	sp1	6	Lorite&Palomeque, 2010	1			0	Buschinger, 2009
Vespoidea	Formicidae	Ponerinae	Ponerini	Ponera	sp2	6	Lorite&Palomeque, 2010	1			0	Buschinger, 2009
Vespoidea	Formicidae	Proceratiinae	Probolomyrmecini	Probolomyrmex	sp1	14	Lorite&Palomeque, 2010	1			0	Buschinger, 2009
Vespoidea	Formicidae	Proceratiinae	Proceratiini	Proceratium	silaceum	18	Lorite&Palomeque, 2010	1	28	Hölldobler&Wilson, 1990	0	Buschinger, 2009		1	1	Hughes et al. 2008
Vespoidea	Formicidae	Proceratiinae	Proceratiini	Proceratium	sp1	24	Lorite&Palomeque, 2010	1			0	Buschinger, 2009
Vespoidea	Formicidae	Proceratinae	Proceratiini	Discothyrea	sp1	15	Lorite&Palomeque, 2010	1			0	Buschinger, 2009
Vespoidea	Formicidae	Pseudomyrmecinae	Pseudomyrmecini	Pseudomyrmex	gracilis	35	Lorite&Palomeque, 2010	1	93	King&Porter, 2007; Clement, 2008	0	Buschinger, 2009		0	0	Hughes et al. 2008
Vespoidea	Formicidae	Pseudomyrmecinae	Pseudomyrmecini	Pseudomyrmex	holmgreni	25	Lorite&Palomeque, 2010	1			0	Buschinger, 2009
Vespoidea	Formicidae	Pseudomyrmecinae	Pseudomyrmecini	Pseudomyrmex	penetrator	12	Lorite&Palomeque, 2010	1			0	Buschinger, 2009
Vespoidea	Formicidae	Pseudomyrmecinae	Pseudomyrmecini	Pseudomyrmex	schuppi	12	Lorite&Palomeque, 2010	1			0	Buschinger, 2009
Vespoidea	Formicidae	Pseudomyrmecinae	Pseudomyrmecini	Pseudomyrmex	sp1	21	Lorite&Palomeque, 2010	1			0	Buschinger, 2009
Vespoidea	Formicidae	Pseudomyrmecinae	Pseudomyrmecini	Pseudomyrmex	sp2	25	Lorite&Palomeque, 2010	1			0	Buschinger, 2009
Vespoidea	Formicidae	Pseudomyrmecinae	Pseudomyrmecini	Pseudomyrmex	sp3	22	Lorite&Palomeque, 2010	1			0	Buschinger, 2009
Vespoidea	Formicidae	Pseudomyrmecinae	Pseudomyrmecini	Tetraponera	allaborans	16	Lorite&Palomeque, 2010	1			0	Buschinger, 2009
Vespoidea	Formicidae	Pseudomyrmecinae	Pseudomyrmecini	Tetraponera	sp1	22	Lorite&Palomeque, 2010	1			0	Buschinger, 2009
Vespoidea	Formicidae	Pseudomyrmecinae	Pseudomyrmecini	Tetraponera	sp2	21	Lorite&Palomeque, 2010	1			0	Buschinger, 2009
Vespoidea	Pompilidae	Pompilidae	Pompilidae	Pompilidae	sp1	15	Hoshiba&Imai, 1993	0
Vespoidea	Pompilidae	Pompilidae	Pompilidae	Pompilidae	sp2	15	Hoshiba&Imai, 1993	0
Vespoidea	Pompilidae	Pompilinae	Pompilini	Anoplius	concinnus	14	Kirpik et al., 2009	0
Vespoidea	Pompilidae	Pompilinae	Pompilini	Anoplius	viaticus	14	Kirpik et al., 2009	0
Vespoidea	Sapygidae	Sapyginae	Sapyginae	Sapyga	pumila	25.5	Goodpasture, 1974	0
Vespoidea	Vespidae	Polistinae	Epiponini	Brachygastra	lecheguana	28	Pompolo, Takahashi, 1987	1
Vespoidea	Vespidae	Polistinae	Epiponini	Parachartergus	smithii	27	Pompolo&Takahashi, 1990	1	150	Mateus, 1997				1	1	Hughes et al. 2008
Vespoidea	Vespidae	Polistinae	Epiponini	Polybia	occidentalis	17	Pompolo&Takahashi, 1990	1	261	Kudô et al 2005
Vespoidea	Vespidae	Polistinae	Epiponini	Polybia	paulista	17	Pompolo&Takahashi, 1990	1	3457	Kudô et al 2005
Vespoidea	Vespidae	Polistinae	Epiponini	Polybia	scutellaris	17	Pompolo&Takahashi, 1990	1	1300	Kudô et al 2005
Vespoidea	Vespidae	Polistinae	Epiponini	Polybia	sericea	27	Pompolo&Takahashi, 1990	1	500	Kudô et al 2005
Vespoidea	Vespidae	Polistinae	Epiponini	Polybia	sp1	16	Pompolo&Takahashi, 1990	1
Vespoidea	Vespidae	Polistinae	Epiponini	Polybia	sp2	17	Pompolo&Takahashi, 1990	1
Vespoidea	Vespidae	Polistinae	Epiponini	Protonectarina	sylveirae	29	Pompolo&Takahashi, 1987	1	92500	Junior et al. , 2010				1	1	Hughes et al. 2008
Vespoidea	Vespidae	Polistinae	Epiponini	Protopolybia	exigua exigua	31	Pompolo&Takahashi, 1990	1	155.5	Kudô et al 2005
Vespoidea	Vespidae	Polistinae	Epiponini	Protopolybia	pumila	21	Pompolo&Takahashi, 1990	1
Vespoidea	Vespidae	Polistinae	Epiponini	Pseudopolybia	vespiceps	8	Pompolo&Takahashi, 1990	1	40	Raw, 1998
Vespoidea	Vespidae	Polistinae	Mischocyttarini	Mischocyttarus	cassununga	32	Pompolo&Takahashi, 1990	1
Vespoidea	Vespidae	Polistinae	Mischocyttarini	Mischocyttarus	sp	34	Pompolo, Takahashi, 1990	1
Vespoidea	Vespidae	Polistinae	Polistinae	Metapolybia	sp	19	Pompolo&Takahashi, 1990	1
Vespoidea	Vespidae	Polistinae	Polistinae	Stelopolybia	multipicta	32	Pompolo&Takahashi, 1990	1	5000	Jeanne, 1980
Vespoidea	Vespidae	Polistinae	Polistinae	Stelopolybia	pallipes_pallipes	32	Pompolo&Takahashi, 1990	1
Vespoidea	Vespidae	Polistinae	Polistini	Polistes	apachus	23.5	Hung et al., 1981	1
Vespoidea	Vespidae	Polistinae	Polistini	Polistes	canadensis	16	Kerr, 1952	1
Vespoidea	Vespidae	Polistinae	Polistini	Polistes	carolinus	19	Hung et al., 1981	1	102.25	Hughes et al. 1993
Vespoidea	Vespidae	Polistinae	Polistini	Polistes	chinensis	23	Hoshiba, 1986	1	244.5	Yamane, 1996			0	0	0	Hughes et al. 2008
Vespoidea	Vespidae	Polistinae	Polistini	Polistes	chinensis antennalis	23	Tsuchida et al., 2002	1
Vespoidea	Vespidae	Polistinae	Polistini	Polistes	cinerascens	27	Pompolo&Takahashi, 1990	1
Vespoidea	Vespidae	Polistinae	Polistini	Polistes	exclamans	33	Hung et al., 1981	1	107.56	Hughes et al. 1993
Vespoidea	Vespidae	Polistinae	Polistini	Polistes	fuscatus	26	Goodpasture, 1974	1					0	1	1	Hughes et al. 2008
Vespoidea	Vespidae	Polistinae	Polistini	Polistes	gallicus	21	Pardi, 1947	1	25	Hammond&Keller, 2004			0	0	0	Hammond&Keller, 2004
Vespoidea	Vespidae	Polistinae	Polistini	Polistes	hebraeus	9	Misra, Srivastava, 1971	1
Vespoidea	Vespidae	Polistinae	Polistini	Polistes	jadwigae	31	Hoshiba&Imai, 1993	1					0	0	0	Hughes et al. 2008
Vespoidea	Vespidae	Polistinae	Polistini	Polistes	mandarinus	26	Hoshiba&Imai, 1993	1
Vespoidea	Vespidae	Polistinae	Polistini	Polistes	metricus	26	Hung et al., 1981	1	76.26	Hughes et al. 1993			1	1	1	Hughes et al. 2008
Vespoidea	Vespidae	Polistinae	Polistini	Polistes	nimpha	22	Hoshiba, 1986	1
Vespoidea	Vespidae	Polistinae	Polistini	Polistes	omissus	14	Pardi, 1947	1
Vespoidea	Vespidae	Polistinae	Polistini	Polistes	simillimus	28	Pompolo, Takahashi, 1986	1
Vespoidea	Vespidae	Polistinae	Polistini	Polistes	snelleni	30	Hoshiba, Ono, 1984	1					0	0	0
Vespoidea	Vespidae	Polistinae	Polistini	Polistes	versicolor versicolor	31	Pompolo&Takahashi, 1986	1					0	1	1	Hughes et al. 2008
Vespoidea	Vespidae	Stenogastrinae	Stenogastrinae	Liostenogaster	sp1	7	Hoshiba&Imai, 1993	1
Vespoidea	Vespidae	Vespinae	Vespinae	Vespa	crabro	25	Hoshiba&Imai, 1993	1	550	Hammond&Keller, 2004			1	0	1	Hammond&Keller, 2004
Vespoidea	Vespidae	Vespinae	Vespinae	Vespa	mandarinia	25	Hoshiba&Yamamoto, 1985	1					1		1	Hughes et al. 2008
Vespoidea	Vespidae	Vespinae	Vespinae	Vespa	simillima xanthoptera	25	Hoshiba&Yamamoto, 1985	1					1		1	Hughes et al. 2008
Vespoidea	Vespidae	Vespinae	Vespinae	Vespula	flaviceps	25	Hoshiba&Yamamoto, 1985	1
Vespoidea	Vespidae	Vespinae	Vespinae	Vespula	vulgaris	25	Sirviö et al., 2011	1	1385	Hammond&Keller, 2004			2	0	1	Hammond&Keller, 2004
